# Supplementary material for: (E)-Methyl N′-[(1H-indol-3-yl)methyl­idene]hydrazinecarboxyl­ate 0.25-hydrate
Source: Acta Crystallogr Sect E Struct Rep Online. 2011 Jul 9;67(Pt 8):o1956. doi: 10.1107/S1600536811026249 (PMC3212339; doi:10.1107/S1600536811026249)
Supplement: Supplementary file 1 [file e-67-o1956-sup1.cif]

##############################################################################
#                                                                            #
# This CIF contains the data in a paper accepted for publication in          #
# Acta Crystallographica Section E. It conforms to the requirements of       #
# Notes for Authors for Acta Crystallographica Section E, and has been       #
# peer reviewed under the auspices of the IUCr Commission on Journals.       #
#                                                                            #
# Full details of the Crystallographic Information File format               #
# are given in the paper "The Crystallographic Information File (CIF):       #
# a New Standard Archive File for Crystallography" by S. R. Hall, F. H.      #
# Allen and I. D. Brown [Acta Cryst. (1991), A47, 655-685].                  #
#                                                                            #
# The current version of the core CIF dictionary is obtainable from          #
# ftp://ftp.iucr.org/pub/cif_core.dic.                                       #
#                                                                            #
# Software is freely available for graphical display of the structure(s)     #
# in this CIF. For information consult the CIF software page                 #
# http://www.iucr.org/resources/cif/software.                                #
#                                                                            #
# This file may be used for bona fide research purposes within the           #
# scientific community so long as proper attribution is given to the journal # 
# article from which it was obtained.                                        #
#                                                                            #
##############################################################################
data_I
_audit_creation_method     SHELXL-97
_chemical_name_systematic
;
(<i>E</i>)-Methyl
<i>N</i>'-[(1<i>H</i>-indol-3-yl)methylidene]hydrazinecarboxylate
0.25-hydrate
;
_chemical_name_common     ?
_chemical_formula_moiety     'C11 H11 N3 O2, 0.25(H2 O)'
_chemical_formula_sum     'C11 H11.5 N3 O2.25'
_chemical_formula_iupac     'C11 H11 N3 O2, 0.25H2 O'
_chemical_formula_weight     886.93
_chemical_melting_point     ?
_chemical_melting_point_gt     465
_chemical_melting_point_lt     467
_symmetry_cell_setting     monoclinic
_symmetry_space_group_name_H-M     'C 2/c'
_symmetry_space_group_name_Hall     '-C 2yc'
loop_
    _symmetry_equiv_pos_as_xyz
    'x, y, z'
    '-x, y, -z+1/2'
    'x+1/2, y+1/2, z'
    '-x+1/2, y+1/2, -z+1/2'
    '-x, -y, -z'
    'x, -y, z-1/2'
    '-x+1/2, -y+1/2, -z'
    'x+1/2, -y+1/2, z-1/2'
_cell_length_a     27.842(2)
_cell_length_b     11.7574(11)
_cell_length_c     18.565(2)
_cell_angle_alpha     90.00
_cell_angle_beta     130.558(5)
_cell_angle_gamma     90.00
_cell_volume     4617.2(8)
_cell_formula_units_Z     16
_cell_measurement_reflns_used     4052
_cell_measurement_theta_min     1.9
_cell_measurement_theta_max     25.0
_cell_measurement_temperature     223(2)
_exptl_crystal_description     block
_exptl_crystal_colour     colourless
_exptl_crystal_size_max     0.21
_exptl_crystal_size_mid     0.17
_exptl_crystal_size_min     0.15
_exptl_crystal_density_diffrn     1.276
_exptl_crystal_density_meas     ?
_exptl_crystal_density_method     'not measured'
_exptl_crystal_F_000     1864
_exptl_absorpt_coefficient_mu     0.092
_exptl_absorpt_correction_type     multi-scan
_exptl_absorpt_process_details     '(SADABS; Bruker, 2002)'
_exptl_absorpt_correction_T_min     0.9766
_exptl_absorpt_correction_T_max     0.9892
_exptl_special_details     ?
_diffrn_ambient_temperature     223(2)
_diffrn_radiation_type     MoK\a
_diffrn_radiation_wavelength     0.71073
_diffrn_radiation_source     'fine-focus sealed tube'
_diffrn_radiation_monochromator     graphite
_diffrn_measurement_device_type     'Bruker SMART CCD area-detector'
_diffrn_measurement_method     '\f and \w'
_diffrn_detector_area_resol_mean     ?
_diffrn_reflns_number     21333
_diffrn_reflns_av_R_equivalents     0.0294
_diffrn_reflns_av_sigmaI/netI     0.0224
_diffrn_reflns_theta_min     1.93
_diffrn_reflns_theta_max     25.02
_diffrn_reflns_theta_full     25.02
_diffrn_measured_fraction_theta_max     0.996
_diffrn_measured_fraction_theta_full     0.996
_diffrn_reflns_limit_h_min     -33
_diffrn_reflns_limit_h_max     33
_diffrn_reflns_limit_k_min     -13
_diffrn_reflns_limit_k_max     13
_diffrn_reflns_limit_l_min     -22
_diffrn_reflns_limit_l_max     22
_diffrn_standards_number     0
_diffrn_standards_interval_count     .
_diffrn_standards_interval_time     .
_diffrn_standards_decay_%     ?
_refine_special_details
;
 Refinement of F^2^ against ALL reflections.  The weighted R-factor wR and
 goodness of fit S are based on F^2^, conventional R-factors R are based
 on F, with F set to zero for negative F^2^. The threshold expression of
 F^2^ > 2sigma(F^2^) is used only for calculating R-factors(gt) etc. and is
 not relevant to the choice of reflections for refinement.  R-factors based
 on F^2^ are statistically about twice as large as those based on F, and R-
 factors based on ALL data will be even larger.
;
_reflns_number_total     4052
_reflns_number_gt     3083
_reflns_threshold_expression     I>2\s(I)
_refine_ls_structure_factor_coef     Fsqd
_refine_ls_matrix_type     full
_refine_ls_R_factor_all     0.0564
_refine_ls_R_factor_gt     0.0402
_refine_ls_wR_factor_gt     0.1130
_refine_ls_wR_factor_ref     0.1236
_refine_ls_goodness_of_fit_ref     1.046
_refine_ls_restrained_S_all     1.047
_refine_ls_number_reflns     4052
_refine_ls_number_parameters     298
_refine_ls_number_restraints     1
_refine_ls_hydrogen_treatment     mixed
_refine_ls_weighting_scheme     calc
_refine_ls_weighting_details
         'calc w=1/[\s^2^(Fo^2^)+(0.0709P)^2^+0.7592P] where P=(Fo^2^+2Fc^2^)/3'
_atom_sites_solution_hydrogens     geom
_atom_sites_solution_primary     direct
_atom_sites_solution_secondary     difmap
_refine_ls_shift/su_max     0.000
_refine_ls_shift/su_mean     0.000
_refine_diff_density_max     0.159
_refine_diff_density_min     -0.190
_refine_ls_extinction_method     none
_refine_ls_extinction_coef     ?
loop_
    _atom_type_symbol
    _atom_type_description
    _atom_type_scat_dispersion_real
    _atom_type_scat_dispersion_imag
    _atom_type_scat_source
    'C' 'C' 0.0033 0.0016
                         'International Tables Vol C Tables 4.2.6.8 and 6.1.1.4'
    'H' 'H' 0.0000 0.0000
                         'International Tables Vol C Tables 4.2.6.8 and 6.1.1.4'
    'N' 'N' 0.0061 0.0033
                         'International Tables Vol C Tables 4.2.6.8 and 6.1.1.4'
    'O' 'O' 0.0106 0.0060
                         'International Tables Vol C Tables 4.2.6.8 and 6.1.1.4'
_computing_data_collection     'SMART (Bruker, 2002)'
_computing_cell_refinement     'SAINT (Bruker, 2002)'
_computing_data_reduction     'SAINT (Bruker, 2002)'
_computing_structure_solution     'SHELXS97 (Sheldrick, 2008)'
_computing_structure_refinement     'SHELXL97 (Sheldrick, 2008)'
_computing_molecular_graphics     'SHELXTL (Sheldrick, 2008)'
_computing_publication_material     'SHELXTL (Sheldrick, 2008)'
loop_
    _atom_site_type_symbol
    _atom_site_label
    _atom_site_fract_x
    _atom_site_fract_y
    _atom_site_fract_z
    _atom_site_U_iso_or_equiv
    _atom_site_adp_type
    _atom_site_calc_flag
    _atom_site_refinement_flags
    _atom_site_occupancy
    _atom_site_symmetry_multiplicity
    _atom_site_disorder_assembly
    _atom_site_disorder_group
    C C1 0.37219(7) 0.37491(12) 0.56024(11) 0.0531(4) Uani d . 1 1 . .
    H H1A 0.4010 0.3162 0.5814 0.064 Uiso calc R 1 1 . .
    C C2 0.30987(8) 0.35174(15) 0.51235(14) 0.0696(5) Uani d . 1 1 . .
    H H2 0.2965 0.2765 0.5014 0.083 Uiso calc R 1 1 . .
    C C3 0.26622(9) 0.43864(17) 0.47977(16) 0.0820(6) Uani d . 1 1 . .
    H H3 0.2242 0.4201 0.4476 0.098 Uiso calc R 1 1 . .
    C C4 0.28342(9) 0.55074(16) 0.49370(16) 0.0789(5) Uani d . 1 1 . .
    H H4 0.2539 0.6085 0.4715 0.095 Uiso calc R 1 1 . .
    C C5 0.34667(8) 0.57480(12) 0.54227(13) 0.0584(4) Uani d . 1 1 . .
    C C6 0.39200(7) 0.48869(12) 0.57692(10) 0.0475(3) Uani d . 1 1 . .
    C C7 0.43931(9) 0.65934(14) 0.61492(13) 0.0665(5) Uani d . 1 1 . .
    H H7 0.4696 0.7161 0.6391 0.080 Uiso calc R 1 1 . .
    C C8 0.45160(7) 0.54508(13) 0.62345(11) 0.0522(4) Uani d . 1 1 . .
    C C9 0.51368(7) 0.50072(14) 0.67094(11) 0.0552(4) Uani d . 1 1 . .
    H H9 0.5470 0.5521 0.7009 0.066 Uiso calc R 1 1 . .
    C C10 0.60747(8) 0.27236(15) 0.71437(11) 0.0607(4) Uani d . 1 1 . .
    C C11 0.69308(11) 0.1737(2) 0.7468(2) 0.1228(10) Uani d . 1 1 . .
    H H11A 0.7380 0.1807 0.7843 0.184 Uiso calc R 1 1 . .
    H H11B 0.6730 0.1700 0.6809 0.184 Uiso calc R 1 1 . .
    H H11C 0.6839 0.1056 0.7644 0.184 Uiso calc R 1 1 . .
    C C12 0.10157(13) 0.8858(2) 0.10052(18) 0.0940(8) Uani d . 1 1 . .
    H H12 0.0845 0.9202 0.0432 0.113 Uiso calc R 1 1 . .
    C C13 0.15456(13) 0.9284(2) 0.1845(2) 0.0928(7) Uani d . 1 1 . .
    H H13 0.1743 0.9920 0.1842 0.111 Uiso calc R 1 1 . .
    C C14 0.17960(9) 0.87807(16) 0.27089(15) 0.0760(5) Uani d . 1 1 . .
    H H14 0.2158 0.9085 0.3271 0.091 Uiso calc R 1 1 . .
    C C15 0.15154(7) 0.78446(14) 0.27389(12) 0.0591(4) Uani d . 1 1 . .
    H H15 0.1682 0.7524 0.3318 0.071 Uiso calc R 1 1 . .
    C C16 0.09771(8) 0.73753(14) 0.18920(11) 0.0575(4) Uani d . 1 1 . .
    C C17 0.07411(10) 0.78978(18) 0.10343(13) 0.0741(5) Uani d . 1 1 . .
    C C18 0.01498(10) 0.6371(2) 0.06843(15) 0.0889(7) Uani d . 1 1 . .
    H H18 -0.0161 0.5817 0.0330 0.107 Uiso calc R 1 1 . .
    C C19 0.05859(8) 0.63973(15) 0.16554(12) 0.0629(4) Uani d . 1 1 . .
    C C20 0.06170(8) 0.56012(14) 0.22699(14) 0.0649(5) Uani d . 1 1 . .
    H H20 0.0370 0.4947 0.2013 0.078 Uiso calc R 1 1 . .
    C C21 0.13167(8) 0.50520(12) 0.46021(14) 0.0601(4) Uani d . 1 1 . .
    C C22 0.16560(12) 0.40801(19) 0.59737(16) 0.0963(7) Uani d . 1 1 . .
    H H22A 0.1588 0.3377 0.6159 0.144 Uiso calc R 1 1 . .
    H H22B 0.1545 0.4705 0.6174 0.144 Uiso calc R 1 1 . .
    H H22C 0.2093 0.4140 0.6265 0.144 Uiso calc R 1 1 . .
    N N1 0.37741(8) 0.67819(11) 0.56674(12) 0.0742(4) Uani d . 1 1 . .
    H H1 0.3599 0.7439 0.5534 0.089 Uiso calc R 1 1 . .
    N N2 0.52637(6) 0.39465(11) 0.67489(9) 0.0563(3) Uani d . 1 1 . .
    N N3 0.58987(6) 0.37255(13) 0.72462(10) 0.0686(4) Uani d . 1 1 . .
    H H3N 0.6178 0.4232 0.7620 0.082 Uiso calc R 1 1 . .
    N N4 0.02321(9) 0.7252(2) 0.03134(11) 0.0964(6) Uani d . 1 1 . .
    H H4A 0.0003 0.7393 -0.0282 0.116 Uiso calc R 1 1 . .
    N N5 0.09752(6) 0.57712(10) 0.31589(11) 0.0603(4) Uani d . 1 1 . .
    N N6 0.09703(7) 0.49139(11) 0.36687(11) 0.0670(4) Uani d . 1 1 . .
    H H6 0.0749 0.4308 0.3390 0.080 Uiso calc R 1 1 . .
    O O1 0.57234(6) 0.19418(10) 0.66782(9) 0.0769(4) Uani d . 1 1 . .
    O O2 0.66952(6) 0.27132(13) 0.76297(11) 0.0956(5) Uani d . 1 1 . .
    O O1W 0.0000 0.30761(12) 0.2500 0.0550(4) Uani d SD 1 2 . .
    O O3 0.16253(6) 0.58794(9) 0.50562(9) 0.0702(3) Uani d . 1 1 . .
    O O4 0.12715(6) 0.41067(10) 0.49677(10) 0.0790(4) Uani d . 1 1 . .
    H H1WA -0.0053(11) 0.2590(17) 0.2837(14) 0.110(7) Uiso d D 1 1 . .
loop_
    _atom_site_aniso_label
    _atom_site_aniso_U_11
    _atom_site_aniso_U_22
    _atom_site_aniso_U_33
    _atom_site_aniso_U_12
    _atom_site_aniso_U_13
    _atom_site_aniso_U_23
    C1 0.0528(9) 0.0430(8) 0.0676(10) 0.0006(6) 0.0410(8) 0.0033(7)
    C2 0.0606(11) 0.0536(10) 0.0968(13) -0.0079(8) 0.0522(11) -0.0047(9)
    C3 0.0542(11) 0.0768(13) 0.1139(16) -0.0024(9) 0.0541(12) -0.0064(11)
    C4 0.0640(12) 0.0660(11) 0.1093(15) 0.0177(9) 0.0574(12) 0.0080(10)
    C5 0.0641(11) 0.0464(8) 0.0772(11) 0.0035(7) 0.0515(10) 0.0014(7)
    C6 0.0533(9) 0.0443(8) 0.0554(9) 0.0002(6) 0.0401(8) 0.0017(6)
    C7 0.0784(12) 0.0476(9) 0.0950(13) -0.0127(8) 0.0659(11) -0.0078(8)
    C8 0.0590(10) 0.0474(8) 0.0620(10) -0.0076(7) 0.0446(9) -0.0042(7)
    C9 0.0545(10) 0.0576(10) 0.0632(10) -0.0147(7) 0.0425(9) -0.0093(7)
    C10 0.0535(10) 0.0675(11) 0.0551(9) 0.0027(8) 0.0327(8) 0.0019(8)
    C11 0.0888(17) 0.129(2) 0.133(2) 0.0305(15) 0.0641(16) -0.0249(17)
    C12 0.123(2) 0.1079(18) 0.0932(16) 0.0552(16) 0.0886(17) 0.0451(14)
    C13 0.1119(19) 0.0849(15) 0.130(2) 0.0228(13) 0.1002(19) 0.0324(14)
    C14 0.0701(12) 0.0744(12) 0.0918(14) 0.0033(9) 0.0564(11) 0.0109(10)
    C15 0.0549(10) 0.0629(10) 0.0582(9) 0.0075(7) 0.0362(8) 0.0080(8)
    C16 0.0570(10) 0.0627(10) 0.0539(9) 0.0217(8) 0.0365(8) 0.0073(7)
    C17 0.0815(13) 0.0883(14) 0.0601(11) 0.0357(11) 0.0494(11) 0.0148(10)
    C18 0.0670(13) 0.1005(17) 0.0687(13) 0.0171(11) 0.0306(11) -0.0243(12)
    C19 0.0501(9) 0.0642(11) 0.0613(10) 0.0093(8) 0.0304(9) -0.0114(8)
    C20 0.0497(10) 0.0529(9) 0.0816(13) -0.0011(7) 0.0380(10) -0.0145(9)
    C21 0.0554(10) 0.0384(8) 0.0911(13) -0.0019(7) 0.0497(10) -0.0021(8)
    C22 0.1127(18) 0.0771(14) 0.0996(17) -0.0153(12) 0.0692(16) 0.0080(11)
    N1 0.0903(11) 0.0386(7) 0.1144(12) 0.0056(7) 0.0758(11) 0.0035(7)
    N2 0.0464(8) 0.0592(8) 0.0643(8) -0.0069(6) 0.0364(7) -0.0063(6)
    N3 0.0460(8) 0.0722(9) 0.0825(10) -0.0108(7) 0.0394(8) -0.0202(8)
    N4 0.0883(13) 0.1306(17) 0.0476(9) 0.0431(12) 0.0341(10) 0.0016(10)
    N5 0.0542(8) 0.0436(7) 0.0782(10) -0.0021(6) 0.0410(8) -0.0039(6)
    N6 0.0647(9) 0.0428(7) 0.0899(11) -0.0131(6) 0.0486(9) -0.0071(7)
    O1 0.0685(8) 0.0574(7) 0.0732(8) 0.0012(6) 0.0321(7) 0.0016(6)
    O2 0.0550(8) 0.1026(11) 0.1118(11) 0.0021(7) 0.0465(8) -0.0286(9)
    O1W 0.0567(9) 0.0410(8) 0.0685(10) 0.000 0.0412(8) 0.000
    O3 0.0713(8) 0.0426(6) 0.0865(9) -0.0090(5) 0.0468(7) -0.0039(6)
    O4 0.0910(10) 0.0490(7) 0.1064(11) -0.0161(6) 0.0684(9) -0.0004(6)
_geom_special_details
;
 All esds (except the esd in the dihedral angle between two l.s. planes)
 are estimated using the full covariance matrix.  The cell esds are taken
 into account individually in the estimation of esds in distances, angles
 and torsion angles; correlations between esds in cell parameters are only
 used when they are defined by crystal symmetry.  An approximate (isotropic)
 treatment of cell esds is used for estimating esds involving l.s. planes.
;
loop_
    _geom_bond_atom_site_label_1
    _geom_bond_atom_site_label_2
    _geom_bond_site_symmetry_2
    _geom_bond_distance
    _geom_bond_publ_flag
    C1 C2 . 1.367(2) ?
    C1 C6 . 1.403(2) ?
    C1 H1A . 0.9300 ?
    C2 C3 . 1.390(3) ?
    C2 H2 . 0.9300 ?
    C3 C4 . 1.368(3) ?
    C3 H3 . 0.9300 ?
    C4 C5 . 1.389(2) ?
    C4 H4 . 0.9300 ?
    C5 N1 . 1.382(2) ?
    C5 C6 . 1.406(2) ?
    C6 C8 . 1.441(2) ?
    C7 N1 . 1.347(2) ?
    C7 C8 . 1.370(2) ?
    C7 H7 . 0.9300 ?
    C8 C9 . 1.434(2) ?
    C9 N2 . 1.285(2) ?
    C9 H9 . 0.9300 ?
    C10 O1 . 1.2038(19) ?
    C10 O2 . 1.331(2) ?
    C10 N3 . 1.336(2) ?
    C11 O2 . 1.447(3) ?
    C11 H11A . 0.9600 ?
    C11 H11B . 0.9600 ?
    C11 H11C . 0.9600 ?
    C12 C13 . 1.367(3) ?
    C12 C17 . 1.384(3) ?
    C12 H12 . 0.9300 ?
    C13 C14 . 1.398(3) ?
    C13 H13 . 0.9300 ?
    C14 C15 . 1.372(2) ?
    C14 H14 . 0.9300 ?
    C15 C16 . 1.399(2) ?
    C15 H15 . 0.9300 ?
    C16 C17 . 1.409(2) ?
    C16 C19 . 1.442(2) ?
    C17 N4 . 1.382(3) ?
    C18 N4 . 1.344(3) ?
    C18 C19 . 1.371(3) ?
    C18 H18 . 0.9300 ?
    C19 C20 . 1.434(3) ?
    C20 N5 . 1.272(2) ?
    C20 H20 . 0.9300 ?
    C21 O3 . 1.2055(18) ?
    C21 N6 . 1.336(2) ?
    C21 O4 . 1.3502(19) ?
    C22 O4 . 1.427(2) ?
    C22 H22A . 0.9600 ?
    C22 H22B . 0.9600 ?
    C22 H22C . 0.9600 ?
    N1 H1 . 0.8600 ?
    N2 N3 . 1.3868(18) ?
    N3 H3N . 0.8600 ?
    N4 H4A . 0.8600 ?
    N5 N6 . 1.3887(19) ?
    N6 H6 . 0.8600 ?
    O1W H1WA . 0.928(15) ?
loop_
    _geom_angle_atom_site_label_1
    _geom_angle_atom_site_label_2
    _geom_angle_atom_site_label_3
    _geom_angle_site_symmetry_1
    _geom_angle_site_symmetry_3
    _geom_angle
    _geom_angle_publ_flag
    C2 C1 C6 . . 118.95(14) ?
    C2 C1 H1A . . 120.5 ?
    C6 C1 H1A . . 120.5 ?
    C1 C2 C3 . . 121.17(16) ?
    C1 C2 H2 . . 119.4 ?
    C3 C2 H2 . . 119.4 ?
    C4 C3 C2 . . 121.77(17) ?
    C4 C3 H3 . . 119.1 ?
    C2 C3 H3 . . 119.1 ?
    C3 C4 C5 . . 117.33(16) ?
    C3 C4 H4 . . 121.3 ?
    C5 C4 H4 . . 121.3 ?
    N1 C5 C4 . . 130.18(15) ?
    N1 C5 C6 . . 107.65(14) ?
    C4 C5 C6 . . 122.17(15) ?
    C1 C6 C5 . . 118.61(14) ?
    C1 C6 C8 . . 134.87(14) ?
    C5 C6 C8 . . 106.51(13) ?
    N1 C7 C8 . . 110.71(14) ?
    N1 C7 H7 . . 124.6 ?
    C8 C7 H7 . . 124.6 ?
    C7 C8 C9 . . 122.58(14) ?
    C7 C8 C6 . . 106.16(14) ?
    C9 C8 C6 . . 131.26(14) ?
    N2 C9 C8 . . 124.40(14) ?
    N2 C9 H9 . . 117.8 ?
    C8 C9 H9 . . 117.8 ?
    O1 C10 O2 . . 124.77(17) ?
    O1 C10 N3 . . 124.98(16) ?
    O2 C10 N3 . . 110.25(15) ?
    O2 C11 H11A . . 109.5 ?
    O2 C11 H11B . . 109.5 ?
    H11A C11 H11B . . 109.5 ?
    O2 C11 H11C . . 109.5 ?
    H11A C11 H11C . . 109.5 ?
    H11B C11 H11C . . 109.5 ?
    C13 C12 C17 . . 117.93(19) ?
    C13 C12 H12 . . 121.0 ?
    C17 C12 H12 . . 121.0 ?
    C12 C13 C14 . . 121.1(2) ?
    C12 C13 H13 . . 119.4 ?
    C14 C13 H13 . . 119.4 ?
    C15 C14 C13 . . 120.9(2) ?
    C15 C14 H14 . . 119.5 ?
    C13 C14 H14 . . 119.5 ?
    C14 C15 C16 . . 119.54(16) ?
    C14 C15 H15 . . 120.2 ?
    C16 C15 H15 . . 120.2 ?
    C15 C16 C17 . . 118.01(18) ?
    C15 C16 C19 . . 134.57(15) ?
    C17 C16 C19 . . 107.38(17) ?
    N4 C17 C12 . . 130.9(2) ?
    N4 C17 C16 . . 106.6(2) ?
    C12 C17 C16 . . 122.4(2) ?
    N4 C18 C19 . . 110.9(2) ?
    N4 C18 H18 . . 124.6 ?
    C19 C18 H18 . . 124.6 ?
    C18 C19 C20 . . 125.10(19) ?
    C18 C19 C16 . . 105.46(19) ?
    C20 C19 C16 . . 129.43(15) ?
    N5 C20 C19 . . 121.37(15) ?
    N5 C20 H20 . . 119.3 ?
    C19 C20 H20 . . 119.3 ?
    O3 C21 N6 . . 126.17(16) ?
    O3 C21 O4 . . 124.73(18) ?
    N6 C21 O4 . . 109.10(14) ?
    O4 C22 H22A . . 109.5 ?
    O4 C22 H22B . . 109.5 ?
    H22A C22 H22B . . 109.5 ?
    O4 C22 H22C . . 109.5 ?
    H22A C22 H22C . . 109.5 ?
    H22B C22 H22C . . 109.5 ?
    C7 N1 C5 . . 108.96(13) ?
    C7 N1 H1 . . 125.5 ?
    C5 N1 H1 . . 125.5 ?
    C9 N2 N3 . . 113.83(13) ?
    C10 N3 N2 . . 119.82(14) ?
    C10 N3 H3N . . 120.1 ?
    N2 N3 H3N . . 120.1 ?
    C18 N4 C17 . . 109.66(16) ?
    C18 N4 H4A . . 125.2 ?
    C17 N4 H4A . . 125.2 ?
    C20 N5 N6 . . 115.05(14) ?
    C21 N6 N5 . . 118.48(13) ?
    C21 N6 H6 . . 120.8 ?
    N5 N6 H6 . . 120.8 ?
    C10 O2 C11 . . 115.48(17) ?
    C21 O4 C22 . . 116.13(15) ?
loop_
    _geom_torsion_atom_site_label_1
    _geom_torsion_atom_site_label_2
    _geom_torsion_atom_site_label_3
    _geom_torsion_atom_site_label_4
    _geom_torsion_site_symmetry_1
    _geom_torsion_site_symmetry_2
    _geom_torsion_site_symmetry_3
    _geom_torsion_site_symmetry_4
    _geom_torsion
    _geom_torsion_publ_flag
    C6 C1 C2 C3 . . . . 0.4(3) ?
    C1 C2 C3 C4 . . . . 0.2(3) ?
    C2 C3 C4 C5 . . . . -0.2(3) ?
    C3 C4 C5 N1 . . . . -179.76(19) ?
    C3 C4 C5 C6 . . . . -0.5(3) ?
    C2 C1 C6 C5 . . . . -1.0(2) ?
    C2 C1 C6 C8 . . . . 179.73(16) ?
    N1 C5 C6 C1 . . . . -179.47(14) ?
    C4 C5 C6 C1 . . . . 1.1(2) ?
    N1 C5 C6 C8 . . . . -0.04(17) ?
    C4 C5 C6 C8 . . . . -179.45(17) ?
    N1 C7 C8 C9 . . . . 179.48(14) ?
    N1 C7 C8 C6 . . . . -0.42(19) ?
    C1 C6 C8 C7 . . . . 179.56(17) ?
    C5 C6 C8 C7 . . . . 0.28(17) ?
    C1 C6 C8 C9 . . . . -0.3(3) ?
    C5 C6 C8 C9 . . . . -179.62(16) ?
    C7 C8 C9 N2 . . . . -175.11(16) ?
    C6 C8 C9 N2 . . . . 4.8(3) ?
    C17 C12 C13 C14 . . . . -1.2(3) ?
    C12 C13 C14 C15 . . . . -0.3(3) ?
    C13 C14 C15 C16 . . . . 1.1(3) ?
    C14 C15 C16 C17 . . . . -0.5(2) ?
    C14 C15 C16 C19 . . . . 176.80(17) ?
    C13 C12 C17 N4 . . . . -176.32(18) ?
    C13 C12 C17 C16 . . . . 1.8(3) ?
    C15 C16 C17 N4 . . . . 177.52(13) ?
    C19 C16 C17 N4 . . . . -0.45(17) ?
    C15 C16 C17 C12 . . . . -1.0(2) ?
    C19 C16 C17 C12 . . . . -179.00(16) ?
    N4 C18 C19 C20 . . . . 177.95(16) ?
    N4 C18 C19 C16 . . . . -1.3(2) ?
    C15 C16 C19 C18 . . . . -176.42(17) ?
    C17 C16 C19 C18 . . . . 1.06(17) ?
    C15 C16 C19 C20 . . . . 4.4(3) ?
    C17 C16 C19 C20 . . . . -178.17(15) ?
    C18 C19 C20 N5 . . . . -169.80(16) ?
    C16 C19 C20 N5 . . . . 9.3(3) ?
    C8 C7 N1 C5 . . . . 0.4(2) ?
    C4 C5 N1 C7 . . . . 179.13(19) ?
    C6 C5 N1 C7 . . . . -0.2(2) ?
    C8 C9 N2 N3 . . . . 179.82(14) ?
    O1 C10 N3 N2 . . . . -4.1(3) ?
    O2 C10 N3 N2 . . . . 175.87(15) ?
    C9 N2 N3 C10 . . . . -163.03(15) ?
    C19 C18 N4 C17 . . . . 1.1(2) ?
    C12 C17 N4 C18 . . . . 178.02(19) ?
    C16 C17 N4 C18 . . . . -0.4(2) ?
    C19 C20 N5 N6 . . . . -178.25(13) ?
    O3 C21 N6 N5 . . . . 2.6(2) ?
    O4 C21 N6 N5 . . . . -177.00(13) ?
    C20 N5 N6 C21 . . . . -177.52(14) ?
    O1 C10 O2 C11 . . . . 8.4(3) ?
    N3 C10 O2 C11 . . . . -171.5(2) ?
    O3 C21 O4 C22 . . . . -4.5(2) ?
    N6 C21 O4 C22 . . . . 175.15(16) ?
loop_
    _geom_hbond_atom_site_label_D
    _geom_hbond_atom_site_label_H
    _geom_hbond_atom_site_label_A
    _geom_hbond_site_symmetry_A
    _geom_hbond_distance_DH
    _geom_hbond_distance_HA
    _geom_hbond_distance_DA
    _geom_hbond_angle_DHA
    _geom_hbond_publ_flag
    N1 H1 O3 7_566 0.86 2.15 2.9426(18) 153.7 yes
    O1W H1WA N2 7_556 0.928(15) 2.187(16) 3.0773(17) 160.5(19) yes
    O1W H1WA O1 7_556 0.928(15) 2.60(2) 3.2217(14) 124.5(17) yes
    N6 H6 O1W . 0.86 2.17 3.0087(17) 165.8 yes
    C7 H7 Cg4 2_545 0.93 2.85 3.594(3) 137 yes
    C9 H9 Cg5 2_545 0.93 2.74 3.537(3) 145 yes
    C22 H22A Cg4 4_565 0.96 2.92 3.555(4) 125 yes
    C22 H22A Cg5 4_565 0.96 2.86 3.796(3) 125 yes
data_global
_journal_date_recd_electronic     2011-06-17
_journal_date_accepted     2011-07-01
_journal_name_full     'Acta Crystallographica, Section E'
_journal_year     2011
_journal_volume     67
_journal_issue      8
_journal_page_first     o1956
_journal_page_last     o1956
_journal_paper_category     QO
_journal_coeditor_code     ZS2120
_publ_contact_author_name     'Xian-Chao Hu'
_publ_contact_author_address
;
Research Center of Analysis and Measurement
    Zhejiang University of Technology
    Hangzhou 310014
    People's Republic of China
;
_publ_contact_author_email     zgdhxc@126.com
_publ_contact_author_fax     '++86-571-88320961'
_publ_contact_author_phone     '++86-571-88320085'
_publ_section_title
;
(<i>E</i>)-Methyl
<i>N</i>'-[(1<i>H</i>-indol-3-yl)methylidene]hydrazinecarboxylate
0.25-hydrate
;
loop_
    _publ_author_name
    _publ_author_address
    'Lu-Ping Lv'
;
    Linjiang College
    Hangzhou Vocational and Technical College
    Hangzhou 310018
    People's Republic of China
;
    'Tie-Ming Yu'
;
    Linjiang College
    Hangzhou Vocational and Technical College
    Hangzhou 310018
    People's Republic of China
;
    'Wen-Bo Yu'
;
    Linjiang College
    Hangzhou Vocational and Technical College
    Hangzhou 310018
    People's Republic of China
;
    'Xian-Chao Hu'
;
    Research Center of Analysis and Measurement
    Zhejiang University of Technology
    Hangzhou 310014
    People's Republic of China
;
