# Supplementary material for: (E)-Methyl N′-[(1H-indol-3-yl)methyl­idene]hydrazinecarboxyl­ate 0.25-hydrate
Source: Acta Crystallogr Sect E Struct Rep Online. 2011 Jul 9;67(Pt 8):o1956. doi: 10.1107/S1600536811026249 (PMC3212339; doi:10.1107/S1600536811026249)
Supplement: Supplementary file 2 [file e-67-o1956-Isup2.hkl]

#
# h,k,l, Fc-squared, Fo-squared, sigma(Fo-squared) and status flag
#
data_I
_shelx_title ' m in I 2/a                  New: C2/c'
_shelx_refln_list_code          4
_shelx_F_calc_maximum      466.31
_exptl_crystal_F_000      1864.00
_reflns_d_resolution_high  0.8402
 
loop_
 _symmetry_equiv_pos_as_xyz
 'x, y, z'
 '-x, y, -z+1/2'
 'x+1/2, y+1/2, z'
 '-x+1/2, y+1/2, -z+1/2'
 '-x, -y, -z'
 'x, -y, z-1/2'
 '-x+1/2, -y+1/2, -z'
 'x+1/2, -y+1/2, z-1/2'
 
_cell_length_a    27.8420
_cell_length_b    11.7574
_cell_length_c    18.5650
_cell_angle_alpha  90.000
_cell_angle_beta  130.558
_cell_angle_gamma  90.000
 
_shelx_F_squared_multiplier     1.000
 
loop_
 _refln_index_h
 _refln_index_k
 _refln_index_l
 _refln_F_squared_calc
 _refln_F_squared_meas
 _refln_F_squared_sigma
 _refln_observed_status
   2   0   0    40721.22    38981.23    696.25 o
   4   0   0   109822.00    99980.18   1307.39 o
   6   0   0     2291.33     1930.89     29.82 o
   8   0   0       34.82       26.15      4.04 o
  10   0   0     1557.47     1724.32     37.85 o
  12   0   0     4435.66     4117.67     77.86 o
  14   0   0      287.11      292.92     11.38 o
  16   0   0      144.27      155.12     14.80 o
  18   0   0      646.54      589.71     37.84 o
  20   0   0        0.67        0.00     12.18 o
  22   0   0       22.49        8.06     16.30 o
  24   0   0      230.49      241.84     32.97 o
   1   1   0     1971.00     1819.16     20.24 o
   3   1   0      285.55      297.01      5.50 o
   5   1   0     6554.50     6560.74     63.21 o
   7   1   0      469.11      423.79      7.33 o
   9   1   0     1613.48     1708.56     20.71 o
  11   1   0     1013.27      995.33     14.87 o
  13   1   0      292.72      272.60      7.41 o
  15   1   0      912.66      912.09     16.49 o
  17   1   0       49.26       51.47      7.25 o
  19   1   0       50.43       51.00     12.00 o
  21   1   0        0.17        0.00     10.33 o
  23   1   0       17.66       24.83     12.83 o
  25   1   0       21.39       23.98     18.92 o
   0   2   0     2249.51      851.04     17.95 o
   2   2   0     3168.84     3075.65     34.06 o
   4   2   0      290.69      304.69      5.35 o
   6   2   0     1267.57     1274.57     19.24 o
   8   2   0     4885.25     5260.46     53.01 o
  10   2   0      681.02      678.27     10.43 o
  12   2   0     1910.77     2261.77     24.04 o
  14   2   0       39.29       30.52      4.62 o
  16   2   0      289.21      263.83      9.62 o
  18   2   0       85.31       95.79     14.29 o
  20   2   0       43.20       22.20     22.95 o
  22   2   0       89.81       87.40     15.83 o
  24   2   0        3.00        0.00     12.42 o
   1   3   0     1203.48      940.38     15.29 o
   3   3   0    31551.14    30537.68    311.26 o
   5   3   0    31291.02    30728.30    285.67 o
   7   3   0        1.09        0.00      1.69 o
   9   3   0       68.17       78.70      3.39 o
  11   3   0        8.46       19.09      2.57 o
  13   3   0     1408.94     1362.90     21.58 o
  15   3   0      149.79      132.49      9.57 o
  17   3   0      187.51      212.65      9.80 o
  19   3   0      360.58      315.88     15.43 o
  21   3   0       13.34       13.11      9.35 o
  23   3   0       94.69       87.20     16.77 o
   0   4   0     2571.52     2553.19     88.89 o
   2   4   0     2119.46     2068.39     26.44 o
   4   4   0       53.62       52.03      3.37 o
   6   4   0     1162.47     1319.71     16.23 o
   8   4   0     2219.10     2099.94     24.36 o
  10   4   0      585.30      801.27     15.29 o
  12   4   0       47.78       39.79      5.09 o
  14   4   0       47.35       61.10      6.22 o
  16   4   0      440.07      440.26     13.31 o
  18   4   0      351.91      330.19     12.52 o
  20   4   0       96.01       91.61      9.64 o
  22   4   0       20.22       19.85     10.33 o
  24   4   0        8.21        3.00     19.29 o
   1   5   0        1.55        1.84      1.87 o
   3   5   0     4942.93     5114.97     58.88 o
   5   5   0      200.57      300.80      7.14 o
   7   5   0     1684.23     1776.46     20.18 o
   9   5   0      914.12      815.60     16.73 o
  11   5   0       86.47       99.21      6.74 o
  13   5   0       10.18       10.74      4.81 o
  15   5   0      234.38      246.31     11.30 o
  17   5   0      734.15      689.76     18.74 o
  19   5   0      750.27      777.91     19.28 o
  21   5   0       98.92      116.33     11.00 o
  23   5   0       56.57       60.79     15.03 o
   0   6   0     5040.55     5137.89    378.57 o
   2   6   0     3381.44     3473.12     48.70 o
   4   6   0     1915.20     2045.83     34.69 o
   6   6   0     2239.45     2316.68     25.61 o
   8   6   0       24.36       16.76      3.83 o
  10   6   0     2313.04     2675.13     36.05 o
  12   6   0      401.59      348.13     11.86 o
  14   6   0      268.56      228.52     10.67 o
  16   6   0     1982.83     1896.25     31.25 o
  18   6   0      156.17      164.75     11.63 o
  20   6   0        5.41        1.61      6.99 o
  22   6   0       68.61       87.64     12.93 o
   1   7   0     1712.88     1729.64     21.10 o
   3   7   0      535.05      505.81      9.96 o
   5   7   0      252.65      261.51      7.22 o
   7   7   0      185.51      186.01      8.38 o
   9   7   0      365.86      341.25     11.34 o
  11   7   0     2092.17     2154.14     32.50 o
  13   7   0      248.49      180.76     10.34 o
  15   7   0       33.30       20.29      8.63 o
  17   7   0       36.24       36.14      8.10 o
  19   7   0       30.37       35.58      8.69 o
  21   7   0        1.51       11.42      8.60 o
   0   8   0       18.17       23.35      4.49 o
   2   8   0      479.62      477.53     47.13 o
   4   8   0      375.41      351.87      8.27 o
   6   8   0      111.59       88.90     10.82 o
   8   8   0      620.63      647.94     19.03 o
  10   8   0     1134.84     1089.70     21.84 o
  12   8   0       67.70       74.38      8.05 o
  14   8   0     1052.35     1040.94     25.82 o
  16   8   0       34.40       32.85      8.41 o
  18   8   0      176.45      174.99     13.23 o
  20   8   0        1.72        2.90      8.04 o
   1   9   0       53.39       53.61      4.58 o
   3   9   0      273.79      254.46      9.40 o
   5   9   0        0.12        0.00      4.26 o
   7   9   0       13.82        9.60      5.40 o
   9   9   0        0.05        0.00      4.68 o
  11   9   0      655.10      580.61     18.71 o
  13   9   0       49.43       54.98      9.02 o
  15   9   0       18.88       22.62      8.05 o
  17   9   0        7.34        2.82      7.83 o
  19   9   0        0.03        7.11     10.68 o
   0  10   0     1228.61     1233.88     31.61 o
   2  10   0      223.33      203.44      9.08 o
   4  10   0     1086.10     1001.81     20.70 o
   6  10   0      398.46      393.83     15.29 o
   8  10   0     1498.67     1495.69     30.92 o
  10  10   0      190.84      201.40     13.07 o
  12  10   0      234.32      231.26     14.05 o
  14  10   0       28.47       35.16      8.90 o
  16  10   0       38.31       36.38      9.60 o
   1  11   0      627.96      646.43     15.55 o
   3  11   0     1674.65     1760.34     33.28 o
   5  11   0       20.92       20.06      7.29 o
   7  11   0        5.59        0.00      6.47 o
   9  11   0       40.11       49.52      9.33 o
  11  11   0        0.11        0.00      6.64 o
  13  11   0       16.41       18.69      8.33 o
  15  11   0        5.58        0.00      9.98 o
   0  12   0      564.59      609.98     29.54 o
   2  12   0       13.33       18.78      9.36 o
   4  12   0      790.31      807.16     25.60 o
   6  12   0       55.71       43.88      8.68 o
   8  12   0      260.76      232.89     14.74 o
  10  12   0       26.85       16.30      8.32 o
  12  12   0        5.00        1.10      7.54 o
   1  13   0       78.44       77.65     16.01 o
   3  13   0       76.04       98.27     16.75 o
   5  13   0      304.24      335.18     18.65 o
   7  13   0        7.52        0.00      9.24 o
   9  13   0       50.84       34.88     11.91 o
 -25   1   1      121.69      148.52     23.79 o
 -23   1   1      305.25      293.42     22.78 o
 -21   1   1      274.33      207.64     30.63 o
 -19   1   1      171.79      173.67     10.85 o
 -17   1   1      825.32      861.10     18.11 o
 -15   1   1       34.34       32.38      3.42 o
 -13   1   1      144.33      188.45      9.51 o
 -11   1   1    12449.00    13195.33    138.97 o
  -9   1   1     2778.92     2606.82     28.65 o
  -7   1   1       68.30       50.04      2.69 o
  -5   1   1     9590.79    10364.20     97.58 o
  -3   1   1     1063.97     1137.16     15.24 o
  -1   1   1      186.35      165.39      4.26 o
   1   1   1     6037.11     5473.38     76.01 o
   3   1   1        6.89        3.51      1.52 o
   5   1   1      838.50      907.23     13.08 o
   7   1   1        2.68        0.32      1.66 o
   9   1   1     1153.05     1345.95     20.73 o
  11   1   1       80.84       84.71      5.26 o
  13   1   1      430.11      425.16      9.59 o
  15   1   1        0.42        0.00      4.45 o
  17   1   1      259.26      272.60     23.98 o
  19   1   1      176.51      193.75     20.04 o
  21   1   1       36.89       34.70     12.70 o
  23   1   1        1.11        0.00     15.36 o
 -24   2   1      122.82      161.77     27.72 o
 -22   2   1        5.15        3.25     22.67 o
 -20   2   1      474.19      456.43     22.98 o
 -18   2   1       63.15       78.53      6.67 o
 -16   2   1     2000.26     1885.22     33.02 o
 -14   2   1      113.23      108.50      4.90 o
 -12   2   1       92.04      112.82      4.47 o
 -10   2   1     2044.58     1887.78     22.60 o
  -8   2   1     1298.86     1170.79     14.91 o
  -6   2   1    11995.90    12001.24    113.58 o
  -4   2   1     3334.27     3309.39     33.46 o
  -2   2   1     7026.77     6809.11     96.74 o
   0   2   1      116.93      135.50      4.45 o
   2   2   1    16064.24    15082.41    154.57 o
   4   2   1     2337.00     2448.32     33.24 o
   6   2   1      614.63      589.87     10.08 o
   8   2   1     6841.44     6900.61     68.53 o
  10   2   1     5154.07     5688.26     54.80 o
  12   2   1      123.43      179.30      7.34 o
  14   2   1      900.84      902.87     16.91 o
  16   2   1      172.05      167.87      9.42 o
  18   2   1       21.28       17.63     11.57 o
  20   2   1      129.09      146.86     34.75 o
  22   2   1        0.22        0.00     13.21 o
 -25   3   1        2.33        7.92     12.43 o
 -23   3   1       22.75        9.03     11.77 o
 -21   3   1       56.28       76.25     10.07 o
 -19   3   1      265.68      249.37     11.90 o
 -17   3   1      317.09      313.71     11.06 o
 -15   3   1     1573.17     1618.43     24.56 o
 -13   3   1     1879.31     2011.99     27.50 o
 -11   3   1        5.93        6.53      5.09 o
  -9   3   1     5548.04     6092.61     57.57 o
  -7   3   1     7726.42     7918.67     77.42 o
  -5   3   1     7346.27     7239.62     70.71 o
  -3   3   1     8340.20     8671.04     92.11 o
  -1   3   1     4494.56     4676.53     51.11 o
   1   3   1    15688.51    14123.05    303.33 o
   3   3   1     2538.73     2468.10     26.83 o
   5   3   1      364.14      393.50      7.82 o
   7   3   1    11743.15    12438.59    148.09 o
   9   3   1     1488.85     1707.60     23.72 o
  11   3   1     1195.26     1110.04     18.60 o
  13   3   1      272.51      277.22     11.21 o
  15   3   1      696.54      721.14     16.10 o
  17   3   1     3335.20     3219.60     53.37 o
  19   3   1      810.72      816.11     24.00 o
  21   3   1        8.00       16.32     12.31 o
  23   3   1       21.01       36.36     29.22 o
 -24   4   1       37.75       44.22     15.54 o
 -22   4   1        1.07        0.00      7.44 o
 -20   4   1        0.00        0.00      6.47 o
 -18   4   1        1.85        0.00      5.57 o
 -16   4   1        2.22        0.29      4.68 o
 -14   4   1     3549.04     3493.79     43.16 o
 -12   4   1     1075.65     1133.19     19.08 o
 -10   4   1     2080.66     2371.31     24.89 o
  -8   4   1       16.70       14.14      2.20 o
  -6   4   1     6381.47     6983.86     69.81 o
  -4   4   1      431.22      395.35      8.25 o
  -2   4   1     2507.52     2354.91     29.18 o
   0   4   1    11259.36    10724.49    127.50 o
   2   4   1     5621.98     5885.66     59.10 o
   4   4   1        2.36        3.31      1.70 o
   6   4   1        4.42        2.08      2.32 o
   8   4   1      816.56      793.51     15.34 o
  10   4   1       10.51        2.42      3.37 o
  12   4   1        5.40        1.88      3.99 o
  14   4   1      109.82      101.49      8.72 o
  16   4   1      852.18      959.18     20.02 o
  18   4   1      190.29      199.64     10.62 o
  20   4   1       23.84       13.83     10.41 o
  22   4   1      148.21      170.24     19.93 o
 -23   5   1       21.28       15.08      9.14 o
 -21   5   1      339.61      330.38     16.45 o
 -19   5   1       17.73       14.66      6.43 o
 -17   5   1      624.88      608.95     16.30 o
 -15   5   1      103.21      101.48      7.54 o
 -13   5   1       51.90       53.19      5.77 o
 -11   5   1       14.82        1.47      3.46 o
  -9   5   1      124.55      124.24      4.69 o
  -7   5   1      977.56     1264.89     15.83 o
  -5   5   1     2823.83     2731.32     27.66 o
  -3   5   1      643.16      613.14     12.02 o
  -1   5   1     4812.83     5249.36     71.01 o
   1   5   1      692.92      836.01     13.16 o
   3   5   1      249.24      253.37      5.94 o
   5   5   1       16.84       10.25      2.09 o
   7   5   1     2975.72     3400.75     36.84 o
   9   5   1       97.20      122.78      6.94 o
  11   5   1       34.63       30.02      5.24 o
  13   5   1      283.06      264.00     10.70 o
  15   5   1       52.32       55.49      7.14 o
  17   5   1      285.46      328.91     13.02 o
  19   5   1       23.91       12.65      6.61 o
  21   5   1      110.59      121.16     13.95 o
 -22   6   1        4.21        0.00     10.12 o
 -20   6   1       33.34       23.70      7.86 o
 -18   6   1      732.39      751.93     19.10 o
 -16   6   1       46.35       28.92      6.87 o
 -14   6   1      425.58      387.88     12.70 o
 -12   6   1      241.28      251.30      9.99 o
 -10   6   1       50.33       27.10      4.65 o
  -8   6   1       50.75       78.86      4.25 o
  -6   6   1      600.81      670.67     11.03 o
  -4   6   1       46.63       62.07      4.89 o
  -2   6   1     7048.45     7696.22     78.01 o
   0   6   1     5339.69     5434.73    117.93 o
   2   6   1     1650.16     1633.66     19.64 o
   4   6   1     2257.85     2492.07     26.75 o
   6   6   1       87.56       90.53      5.20 o
   8   6   1        4.66        0.97      3.56 o
  10   6   1     1293.88     1341.62     23.18 o
  12   6   1       32.99       32.44      5.95 o
  14   6   1     1355.98     1441.97     26.19 o
  16   6   1        0.00        0.00      5.96 o
  18   6   1        1.65        0.00      5.87 o
  20   6   1        8.46        0.00      6.92 o
 -21   7   1      268.72      281.81     15.59 o
 -19   7   1        3.56        0.98      7.15 o
 -17   7   1       49.17       47.75      8.58 o
 -15   7   1      253.49      254.45     11.78 o
 -13   7   1     1827.51     1833.34     29.70 o
 -11   7   1      217.41      180.67      9.04 o
  -9   7   1        2.16        3.10      3.42 o
  -7   7   1       70.13       59.93      4.82 o
  -5   7   1       12.38        5.53      2.73 o
  -3   7   1     3588.76     3527.00     45.88 o
  -1   7   1     1126.17     1061.75     15.25 o
   1   7   1      538.92      561.17     11.77 o
   3   7   1      404.60      408.56      8.88 o
   5   7   1       29.79       26.19      3.67 o
   7   7   1      343.14      296.43     10.60 o
   9   7   1      755.91      709.92     16.54 o
  11   7   1     1300.10     1289.54     24.20 o
  13   7   1      689.83      694.18     18.24 o
  15   7   1       42.49       37.63      7.35 o
  17   7   1       60.04       58.30      8.29 o
  19   7   1      132.74      149.12     12.66 o
 -20   8   1      105.34       99.98     11.78 o
 -18   8   1        1.42        0.00      7.13 o
 -16   8   1      288.18      262.02     15.62 o
 -14   8   1      531.37      577.71     19.76 o
 -12   8   1      442.31      416.36     15.67 o
 -10   8   1        7.37        0.00      4.42 o
  -8   8   1       96.88      128.79      7.83 o
  -6   8   1      225.41      226.03      7.51 o
  -4   8   1      481.72      533.44     10.94 o
  -2   8   1      176.24      197.56      6.97 o
   0   8   1      724.79      626.68     11.16 o
   2   8   1       59.28       33.48      4.62 o
   4   8   1      579.36      622.66     13.37 o
   6   8   1      465.72      479.75     13.70 o
   8   8   1        9.81       14.52      5.05 o
  10   8   1     1011.11      896.71     22.27 o
  12   8   1      307.63      254.83     12.07 o
  14   8   1      650.29      648.61     18.30 o
  16   8   1        0.40        0.00      7.03 o
  18   8   1       29.54       37.78      9.31 o
 -19   9   1        0.05       10.38      8.31 o
 -17   9   1      222.36      225.60     14.54 o
 -15   9   1      252.27      237.54     14.01 o
 -13   9   1      196.60      185.53     12.41 o
 -11   9   1       29.97       25.58      7.73 o
  -9   9   1        7.91        2.90      7.75 o
  -7   9   1      396.78      414.73     14.68 o
  -5   9   1     1640.58     1539.16     21.57 o
  -3   9   1      361.12      379.85     11.09 o
  -1   9   1      344.92      264.94      9.19 o
   1   9   1      868.24      846.75     25.00 o
   3   9   1     2854.01     2690.66     34.07 o
   5   9   1      147.45      129.50      8.32 o
   7   9   1        0.57        0.00      4.57 o
   9   9   1      322.86      322.10     12.99 o
  11   9   1       10.70        6.05      6.02 o
  13   9   1      221.16      212.35     14.42 o
  15   9   1      311.99      339.61     16.75 o
  17   9   1       53.63       38.18      9.43 o
 -18  10   1       37.16       42.06     11.10 o
 -16  10   1       66.03       69.75     10.52 o
 -14  10   1      524.01      529.66     19.46 o
 -12  10   1       97.39      114.41     10.98 o
 -10  10   1      281.32      273.59     14.30 o
  -8  10   1       28.23       22.29      7.05 o
  -6  10   1      774.78      718.76     20.07 o
  -4  10   1       86.71       83.27      8.66 o
  -2  10   1      686.14      648.31     12.27 o
   0  10   1      515.51      491.68     13.07 o
   2  10   1      172.90      179.88      8.74 o
   4  10   1        6.55        6.02      5.38 o
   6  10   1      607.61      551.46     21.31 o
   8  10   1       52.62       47.67      8.31 o
  10  10   1       68.24       57.48      9.03 o
  12  10   1       41.77       28.78      8.74 o
  14  10   1      373.29      327.90     17.23 o
  16  10   1       19.21        5.97      8.20 o
 -15  11   1        0.00        0.00      7.12 o
 -13  11   1        0.51        1.42      7.54 o
 -11  11   1        0.85        0.00      6.43 o
  -9  11   1        6.00        0.00      6.86 o
  -7  11   1      329.87      361.68     15.94 o
  -5  11   1      842.25      919.03     23.30 o
  -3  11   1      571.72      516.46     14.24 o
  -1  11   1     1454.45     1416.96     27.97 o
   1  11   1      536.55      574.86     17.87 o
   3  11   1       39.91       41.60      7.98 o
   5  11   1       58.05       58.10      8.82 o
   7  11   1        1.08        0.00      7.46 o
   9  11   1       42.75       49.03      9.02 o
  11  11   1        0.27        0.00      6.86 o
  13  11   1        3.99        0.00      7.39 o
 -12  12   1      181.83      181.16     14.01 o
 -10  12   1      338.23      410.02     18.41 o
  -8  12   1       13.99        2.44      7.30 o
  -6  12   1      237.58      239.49     13.91 o
  -4  12   1      291.50      271.07     14.15 o
  -2  12   1       37.90       58.82      8.50 o
   0  12   1      366.53      327.29     23.51 o
   2  12   1      152.40      142.76     13.08 o
   4  12   1        1.48        5.17      7.97 o
   6  12   1      152.82      170.59     14.49 o
   8  12   1        0.01        0.00      7.26 o
  10  12   1       95.54       79.97     11.27 o
  -9  13   1      211.99      227.65     15.27 o
  -7  13   1       71.15       71.91     11.53 o
  -5  13   1       19.69        6.48      9.19 o
  -3  13   1       11.78        0.33     11.46 o
  -1  13   1       12.53        0.00     14.99 o
   1  13   1      138.70      122.47     17.42 o
   3  13   1       26.12       30.71      9.43 o
   5  13   1       15.83       14.90      8.81 o
   7  13   1        0.99        0.00      7.97 o
 -26   0   2       31.84       39.90     21.17 o
 -24   0   2        0.53       24.35     16.86 o
 -22   0   2        7.44        9.93     14.05 o
 -20   0   2      200.68      225.73     24.91 o
 -18   0   2      221.98      214.19     12.12 o
 -16   0   2     4886.25     5545.32     73.92 o
 -14   0   2    13030.42    13509.91    347.07 o
 -12   0   2    16196.29    17013.11    277.37 o
 -10   0   2    13585.84    13810.08    317.90 o
  -8   0   2    72757.61    61992.13   7331.59 o
  -6   0   2    46306.65    44542.89    579.55 o
  -4   0   2     6038.98     6170.85     83.03 o
  -2   0   2    26336.81    25339.77    355.27 o
   0   0   2      768.35      588.90     11.01 o
   2   0   2    17906.44    18097.22    238.16 o
   4   0   2     3651.54     3988.87     56.99 o
   6   0   2     5525.23     5700.87     80.60 o
   8   0   2     8100.21     8687.92    120.70 o
  10   0   2      266.36      210.84      9.44 o
  12   0   2     5850.51     6647.44     98.23 o
  14   0   2      627.84      669.41     24.83 o
  16   0   2      305.45      311.34     28.29 o
  18   0   2      745.27      728.15     44.40 o
  20   0   2      811.28      900.86     52.26 o
  22   0   2        8.40       23.98     18.55 o
 -25   1   2        1.67        0.00     10.88 o
 -23   1   2       96.03       68.66     14.37 o
 -21   1   2       33.74       40.46     11.83 o
 -19   1   2        3.13        8.80      4.46 o
 -17   1   2      462.26      445.58     17.41 o
 -15   1   2     4637.35     4937.67     49.52 o
 -13   1   2     6281.88     6557.83     67.76 o
 -11   1   2     1818.54     1617.36     25.15 o
  -9   1   2      910.62     1030.82     13.92 o
  -7   1   2   108516.41    97361.30   1127.68 o
  -5   1   2     1172.74     1400.85     19.57 o
  -3   1   2      247.41      271.90      5.44 o
  -1   1   2     2841.17     2549.43     25.40 o
   1   1   2       79.36       90.28      4.45 o
   3   1   2      214.63      282.31      5.06 o
   5   1   2     1369.55     1307.22     15.82 o
   7   1   2     4052.87     3908.85     40.99 o
   9   1   2     1471.00     1497.04     22.06 o
  11   1   2     2599.93     2511.96     31.17 o
  13   1   2     2059.74     2194.96     32.49 o
  15   1   2      354.52      407.37     14.78 o
  17   1   2      106.79       82.34     23.42 o
  19   1   2      509.28      522.69     45.05 o
  21   1   2      210.66      243.12     22.12 o
  23   1   2       90.38       85.80     25.29 o
 -26   2   2      113.48      136.96     19.27 o
 -24   2   2       15.97        6.18     11.68 o
 -22   2   2        6.80        7.56      8.40 o
 -20   2   2      208.61      198.62     10.52 o
 -18   2   2     3125.46     2803.56     90.81 o
 -16   2   2       19.86       28.39      4.63 o
 -14   2   2       15.19       10.10      2.83 o
 -12   2   2       69.20       78.85      4.53 o
 -10   2   2      575.87      659.42     10.69 o
  -8   2   2    31755.50    31454.81    291.46 o
  -6   2   2     3808.73     3474.92     35.57 o
  -4   2   2   101957.40    89897.44   1936.89 o
  -2   2   2    86369.94    76305.49   1599.75 o
   0   2   2    38200.69    37173.00    377.15 o
   2   2   2      950.25      874.57     12.42 o
   4   2   2      553.31      607.03     12.53 o
   6   2   2       22.32       23.35      3.82 o
   8   2   2     3095.80     3225.81     45.50 o
  10   2   2      499.10      562.06     11.23 o
  12   2   2     1229.05     1246.54     20.31 o
  14   2   2        0.82       15.43      4.80 o
  16   2   2      290.39      253.50     13.29 o
  18   2   2       24.73        4.63     10.29 o
  20   2   2        1.22       14.70     12.03 o
  22   2   2       28.17       15.59     25.57 o
 -25   3   2        1.25        0.00     11.31 o
 -23   3   2       19.54       19.98     11.73 o
 -21   3   2        2.95       10.99      6.02 o
 -19   3   2     1604.06     1688.65     27.45 o
 -17   3   2      235.70      189.56      9.74 o
 -15   3   2     4753.99     4686.63     53.20 o
 -13   3   2      219.02      257.30      6.55 o
 -11   3   2       24.17       26.50      2.80 o
  -9   3   2        0.12        0.00      2.03 o
  -7   3   2       66.27       91.03      3.67 o
  -5   3   2        2.75        0.00      1.47 o
  -3   3   2    12029.77    11374.65    219.94 o
  -1   3   2     6023.49     5453.99     83.48 o
   1   3   2    11114.70    10770.61    112.78 o
   3   3   2     4081.54     4296.92     55.60 o
   5   3   2       55.35       54.29      4.84 o
   7   3   2      167.00      142.22      6.15 o
   9   3   2       76.98       75.53      5.37 o
  11   3   2       86.71       78.52      6.10 o
  13   3   2      417.98      404.84     11.98 o
  15   3   2     2713.48     2770.69     37.69 o
  17   3   2      894.36      897.16     24.90 o
  19   3   2        6.57        0.00     10.19 o
  21   3   2       58.68       64.34     31.10 o
 -24   4   2       17.61       19.31     20.13 o
 -22   4   2       75.28       97.26      9.07 o
 -20   4   2       48.22       51.25      7.80 o
 -18   4   2        0.45        0.00      7.41 o
 -16   4   2       68.54       72.45      6.62 o
 -14   4   2      637.47      662.13     14.31 o
 -12   4   2     2043.78     2159.18     23.62 o
 -10   4   2      209.98      241.33      6.03 o
  -8   4   2     2086.97     2382.04     24.39 o
  -6   4   2     4795.77     4934.29     50.94 o
  -4   4   2     2380.90     2132.94     26.99 o
  -2   4   2      317.17      223.26      6.30 o
   0   4   2     5255.52     5572.62     56.30 o
   2   4   2     6581.85     6674.35    104.72 o
   4   4   2     4900.68     5312.69     55.12 o
   6   4   2     4012.81     3937.84     45.13 o
   8   4   2      265.07      238.93     10.93 o
  10   4   2       83.85       76.42      6.14 o
  12   4   2       20.10       19.64      5.09 o
  14   4   2       60.19       68.01      7.13 o
  16   4   2      156.78      143.31     11.73 o
  18   4   2      523.29      495.16     19.67 o
  20   4   2       44.08       37.43     10.96 o
  22   4   2       52.31       26.41     20.04 o
 -25   5   2      325.81      403.66     30.00 o
 -23   5   2      184.40      197.81     13.42 o
 -21   5   2       23.42       11.26      7.00 o
 -19   5   2        0.01        0.38      7.64 o
 -17   5   2      137.56      118.51      8.46 o
 -15   5   2       40.87       33.17      5.55 o
 -13   5   2       78.91      103.70      6.71 o
 -11   5   2      175.13      120.99      5.48 o
  -9   5   2       57.46      110.79      5.26 o
  -7   5   2      174.75      162.55      5.43 o
  -5   5   2     1139.90     1230.11     19.10 o
  -3   5   2     4657.59     4836.68     55.48 o
  -1   5   2     1626.95     1620.86     23.06 o
   1   5   2     3523.13     3898.26     42.39 o
   3   5   2     1206.18     1217.47     14.95 o
   5   5   2      930.79      928.13     14.11 o
   7   5   2      697.01      712.99     22.37 o
   9   5   2        6.75        6.71      4.26 o
  11   5   2      965.79      999.79     19.54 o
  13   5   2       54.72       58.37      6.91 o
  15   5   2        1.53        3.20      6.69 o
  17   5   2       26.73       23.74      6.67 o
  19   5   2       75.52       84.72     17.64 o
  21   5   2        6.89       14.02     11.28 o
 -24   6   2       22.66       20.61      8.86 o
 -22   6   2       16.04       10.04      8.01 o
 -20   6   2        1.83        0.10      7.24 o
 -18   6   2        6.63       11.33      7.13 o
 -16   6   2      568.08      587.87     15.85 o
 -14   6   2      228.61      252.13     10.20 o
 -12   6   2      856.35      848.50     17.10 o
 -10   6   2       66.37       71.02      4.83 o
  -8   6   2      218.24      276.58      7.18 o
  -6   6   2       22.82       19.57      2.83 o
  -4   6   2     4144.70     4686.65     44.34 o
  -2   6   2     1975.14     2015.61     25.93 o
   0   6   2       48.51       60.54      4.58 o
   2   6   2     6004.96     6415.15     58.44 o
   4   6   2      860.48      826.60     13.11 o
   6   6   2     3915.67     4155.33     49.71 o
   8   6   2      124.90      149.09      8.10 o
  10   6   2     1300.19     1242.19     22.63 o
  12   6   2        1.22        0.00      5.15 o
  14   6   2      559.18      621.54     18.20 o
  16   6   2      111.16       95.81      9.18 o
  18   6   2       32.22       39.91      7.98 o
  20   6   2        1.63        0.00      8.85 o
 -23   7   2       37.26       37.74      9.35 o
 -21   7   2      233.42      223.09     17.06 o
 -19   7   2       37.27       26.95      8.39 o
 -17   7   2      101.48       91.78      9.84 o
 -15   7   2      131.89      109.44     10.21 o
 -13   7   2      252.65      229.88     10.12 o
 -11   7   2      121.13      144.03      7.91 o
  -9   7   2      888.39      891.72     15.59 o
  -7   7   2     3390.89     3363.63     32.83 o
  -5   7   2        7.15        9.33      3.38 o
  -3   7   2     4081.02     4203.32     41.31 o
  -1   7   2        2.91        4.88      2.38 o
   1   7   2        0.59        0.41      2.21 o
   3   7   2     2241.73     2201.27     27.59 o
   5   7   2      262.62      261.53      9.80 o
   7   7   2      767.41      858.96     18.20 o
   9   7   2      467.07      434.52     13.68 o
  11   7   2        5.08        2.13      5.54 o
  13   7   2      917.59      876.19     20.72 o
  15   7   2      486.87      516.90     16.59 o
  17   7   2       33.39       28.57      7.66 o
  19   7   2       98.11      104.76     11.92 o
 -22   8   2       78.84      110.09     19.35 o
 -20   8   2      134.24      158.99     12.86 o
 -18   8   2      193.73      200.50     13.50 o
 -16   8   2      463.17      441.03     17.31 o
 -14   8   2      638.01      645.08     19.70 o
 -12   8   2       12.12        6.57      5.60 o
 -10   8   2      214.16      185.49     10.48 o
  -8   8   2      333.72      263.41      9.06 o
  -6   8   2      328.23      355.01      8.43 o
  -4   8   2      289.09      323.45      7.62 o
  -2   8   2      379.10      375.94      9.23 o
   0   8   2      112.42      115.26      5.01 o
   2   8   2      987.36     1014.14     17.22 o
   4   8   2      321.24      326.42     10.97 o
   6   8   2      222.88      266.66     11.07 o
   8   8   2       88.12       83.65      7.90 o
  10   8   2      224.82      210.55     11.08 o
  12   8   2      469.20      469.59     15.66 o
  14   8   2       58.30       85.58      8.99 o
  16   8   2      359.44      412.41     16.03 o
  18   8   2        3.82        0.00      7.94 o
 -21   9   2       38.81       31.08     12.18 o
 -19   9   2       90.14       90.25     11.53 o
 -17   9   2       16.29        1.33      7.22 o
 -15   9   2        2.79       13.40      6.99 o
 -13   9   2      224.35      214.18     12.67 o
 -11   9   2       90.63       77.80      8.75 o
  -9   9   2       51.28       48.83      7.67 o
  -7   9   2       45.89       57.48      6.72 o
  -5   9   2       19.23        9.17      4.00 o
  -3   9   2     5031.92     4938.02     49.50 o
  -1   9   2     1613.93     1577.68     19.44 o
   1   9   2     3640.05     3670.25     42.44 o
   3   9   2       29.60       14.20      4.97 o
   5   9   2     1724.97     1681.27     31.80 o
   7   9   2      194.82      171.94     10.10 o
   9   9   2        1.98        2.39      5.76 o
  11   9   2       15.19       18.23      6.48 o
  13   9   2        6.71        0.00      7.01 o
  15   9   2        1.78        0.00      7.12 o
  17   9   2       32.53       53.92     11.39 o
 -18  10   2      224.34      248.93     15.80 o
 -16  10   2      146.01      145.50     12.54 o
 -14  10   2       25.03       10.98      7.12 o
 -12  10   2      164.36      170.59     12.37 o
 -10  10   2      610.52      601.19     19.61 o
  -8  10   2      872.49      959.09     23.40 o
  -6  10   2      578.82      580.82     21.50 o
  -4  10   2     1434.38     1350.01     22.36 o
  -2  10   2        8.05        8.18      3.91 o
   0  10   2       14.05        8.44      4.30 o
   2  10   2        1.83        0.00      6.12 o
   4  10   2     2382.92     2277.21     35.34 o
   6  10   2      817.83      858.52     20.76 o
   8  10   2      111.58      107.80      9.20 o
  10  10   2       34.23       24.71      8.27 o
  12  10   2        0.36        8.63      7.58 o
  14  10   2       13.20        6.78      8.12 o
 -17  11   2        2.64       12.51     10.31 o
 -15  11   2       58.46       51.00      9.70 o
 -13  11   2        2.93        0.00      8.36 o
 -11  11   2      857.84     1012.05     26.34 o
  -9  11   2      198.41      242.60     13.86 o
  -7  11   2       34.76       22.28      9.44 o
  -5  11   2       21.12       12.83      6.66 o
  -3  11   2      585.62      573.62     17.47 o
  -1  11   2        0.67        0.00      4.91 o
   1  11   2       16.72       15.44      7.21 o
   3  11   2        1.79        0.00      5.75 o
   5  11   2      326.44      308.97     15.17 o
   7  11   2       65.70       57.59      9.25 o
   9  11   2        4.29        9.78      7.56 o
  11  11   2       76.20       75.07     11.45 o
  13  11   2        8.75        0.00      9.83 o
 -14  12   2        7.07       21.37      9.54 o
 -12  12   2        1.73        0.00      7.27 o
 -10  12   2       49.16       39.13      8.87 o
  -8  12   2      330.34      324.39     17.37 o
  -6  12   2      430.43      440.82     17.16 o
  -4  12   2     1238.09     1266.37     35.47 o
  -2  12   2      388.18      390.70     17.63 o
   0  12   2      542.26      613.65     19.57 o
   2  12   2      121.76      120.75     13.28 o
   4  12   2       35.82       33.38      9.94 o
   6  12   2       32.75       27.20      9.38 o
   8  12   2      293.25      337.00     21.79 o
  10  12   2      315.16      379.52     21.03 o
  -9  13   2       47.52       42.09      9.34 o
  -7  13   2      483.02      494.30     18.89 o
  -5  13   2        1.94       10.70     13.90 o
  -3  13   2       93.77       88.42     22.67 o
  -1  13   2        6.71        0.00     15.74 o
   1  13   2      121.34      129.68     15.26 o
   3  13   2       29.26       40.03      9.52 o
   5  13   2        0.01        5.72      8.15 o
   7  13   2       53.41       72.40     27.93 o
 -27   1   3       25.26       31.30     14.80 o
 -25   1   3      286.23      292.30     22.61 o
 -23   1   3        3.15        0.00      9.91 o
 -21   1   3        0.84        0.00      5.29 o
 -19   1   3       42.34       42.12      6.54 o
 -17   1   3      608.70      594.42     10.74 o
 -15   1   3      161.82      202.64      6.19 o
 -13   1   3       29.78       29.14      3.42 o
 -11   1   3      121.33      166.61      5.47 o
  -9   1   3      107.63       94.58      4.86 o
  -7   1   3      945.98     1016.83     13.28 o
  -5   1   3     3076.11     3023.67     30.76 o
  -3   1   3     1806.02     1831.67     22.01 o
  -1   1   3    30007.69    28364.35    287.88 o
   1   1   3    57335.85    54910.00    505.77 o
   3   1   3     5232.56     5202.30     51.79 o
   5   1   3     5740.56     5685.92     57.17 o
   7   1   3      166.32      152.24      6.60 o
   9   1   3      331.32      317.26      9.22 o
  11   1   3     4213.71     4312.93     48.86 o
  13   1   3      255.37      284.42     12.39 o
  15   1   3        2.88       16.38     10.06 o
  17   1   3      587.90      565.80     48.99 o
  19   1   3        0.05        0.00     10.08 o
  21   1   3       88.36       48.89     14.97 o
 -26   2   3       26.27       17.14     20.51 o
 -24   2   3        0.49        0.00     10.46 o
 -22   2   3      158.62      149.18     11.55 o
 -20   2   3      231.25      208.86      9.52 o
 -18   2   3        0.08        2.24      4.28 o
 -16   2   3        0.00        0.00      2.75 o
 -14   2   3        8.91        1.78      2.45 o
 -12   2   3      140.24      158.08      5.14 o
 -10   2   3      648.46      609.09     10.28 o
  -8   2   3     7725.34     8062.52     86.35 o
  -6   2   3   156942.86   139939.17   2140.37 o
  -4   2   3    10776.11    10605.84    110.88 o
  -2   2   3     4275.10     4000.29     39.96 o
   0   2   3      632.61      641.44      9.75 o
   2   2   3     8796.43     8414.25     81.35 o
   4   2   3     5262.56     5057.21     56.88 o
   6   2   3     2033.03     2011.32     26.83 o
   8   2   3      378.71      411.80      9.33 o
  10   2   3      837.94      785.81     15.41 o
  12   2   3       17.97        9.46      4.43 o
  14   2   3       20.79       11.58      6.82 o
  16   2   3      766.23      770.02     31.98 o
  18   2   3       50.39       51.51     13.97 o
  20   2   3        7.29       12.64     12.78 o
 -27   3   3        0.60        0.00     17.42 o
 -25   3   3        2.82        0.00      9.70 o
 -23   3   3      316.32      311.62     15.46 o
 -21   3   3     2767.14     2688.39     38.14 o
 -19   3   3      593.47      543.18     14.43 o
 -17   3   3     4059.13     3969.31     47.87 o
 -15   3   3      207.41      203.14      6.80 o
 -13   3   3        2.63        0.00      3.13 o
 -11   3   3    12095.07    12190.97    109.37 o
  -9   3   3      163.54      144.05      5.38 o
  -7   3   3    17987.45    18902.35    216.57 o
  -5   3   3     4564.76     4739.04    102.95 o
  -3   3   3      466.70      536.58      8.45 o
  -1   3   3       60.58       39.56      2.99 o
   1   3   3     2435.79     2322.45     27.93 o
   3   3   3     1150.51     1289.13     22.01 o
   5   3   3      847.27      831.79     15.79 o
   7   3   3     2653.28     2861.96     35.11 o
   9   3   3        4.27        5.59      3.56 o
  11   3   3     1079.09     1028.73     18.84 o
  13   3   3      944.88      927.35     18.69 o
  15   3   3      392.54      438.90     15.57 o
  17   3   3      126.91      149.84     12.28 o
  19   3   3       43.39       21.52     13.50 o
  21   3   3        5.72       12.93     18.17 o
 -26   4   3        0.29        0.00     12.08 o
 -24   4   3        0.59       11.21      8.46 o
 -22   4   3      148.70      191.42     10.85 o
 -20   4   3      713.85      639.94     16.94 o
 -18   4   3     1494.83     1580.39     26.18 o
 -16   4   3        0.12        0.00      4.89 o
 -14   4   3       27.80       16.58      3.05 o
 -12   4   3      339.21      334.58      7.42 o
 -10   4   3      830.31      887.28     12.27 o
  -8   4   3     1132.50     1192.79     15.24 o
  -6   4   3     3004.57     2975.62     32.62 o
  -4   4   3      252.42      255.38      6.16 o
  -2   4   3     2877.19     2766.33     47.15 o
   0   4   3     1388.44     1560.17     19.26 o
   2   4   3        2.13        1.72      2.13 o
   4   4   3     9014.29     9421.44     95.51 o
   6   4   3     5152.09     5343.17     58.88 o
   8   4   3      670.62      608.60     13.61 o
  10   4   3      294.64      276.38     10.07 o
  12   4   3       51.76       47.78      6.32 o
  14   4   3      373.31      404.68     13.23 o
  16   4   3        2.87        7.40      6.40 o
  18   4   3      257.52      314.16     16.81 o
  20   4   3      107.40      113.53     22.29 o
 -25   5   3      111.54      120.47     14.36 o
 -23   5   3       22.00       16.04      7.52 o
 -21   5   3       64.71       85.79      9.80 o
 -19   5   3       71.01       74.06      8.90 o
 -17   5   3      179.80      167.47      9.66 o
 -15   5   3       72.54       78.45      6.42 o
 -13   5   3       16.44       11.23      4.11 o
 -11   5   3     2105.79     2382.73     25.91 o
  -9   5   3     5670.71     6456.69     58.38 o
  -7   5   3     6932.76     7065.01     73.64 o
  -5   5   3       44.85       71.38      4.72 o
  -3   5   3     1790.82     1760.30     24.50 o
  -1   5   3       84.30       88.65      4.49 o
   1   5   3     6454.38     6127.48    103.49 o
   3   5   3      373.95      350.42      6.89 o
   5   5   3     4771.22     5305.01     59.32 o
   7   5   3        3.40        0.00      3.09 o
   9   5   3        6.47        3.26      4.15 o
  11   5   3       63.51       69.46      6.85 o
  13   5   3      135.61      118.83      8.71 o
  15   5   3      238.42      236.26     13.52 o
  17   5   3       15.48       19.01      7.03 o
  19   5   3       28.14       36.84     10.51 o
 -24   6   3        1.71        6.48      8.06 o
 -22   6   3      141.89      134.01     11.97 o
 -20   6   3      156.36      162.00     13.56 o
 -18   6   3      569.41      564.88     18.05 o
 -16   6   3     2712.55     2654.13     41.92 o
 -14   6   3      211.60      204.23      9.10 o
 -12   6   3       74.81       85.46      5.40 o
 -10   6   3     2141.83     2473.62     27.36 o
  -8   6   3      404.88      416.33      8.65 o
  -6   6   3     3016.57     3190.62     30.48 o
  -4   6   3      115.58      115.77      4.71 o
  -2   6   3     1088.36     1104.95     17.15 o
   0   6   3     2035.58     2095.32     23.54 o
   2   6   3     2201.56     2206.41     34.61 o
   4   6   3      393.58      425.39     17.33 o
   6   6   3      895.67      881.49     17.75 o
   8   6   3      467.97      402.20     13.50 o
  10   6   3        1.21        5.07      5.12 o
  12   6   3       46.94       53.87      7.89 o
  14   6   3       83.82       91.15      8.88 o
  16   6   3       14.33       25.32      7.17 o
  18   6   3        0.12        4.65      7.01 o
 -23   7   3       21.40       25.93      8.86 o
 -21   7   3       53.89       82.71     11.99 o
 -19   7   3      120.64      118.61     11.68 o
 -17   7   3      510.77      468.87     16.94 o
 -15   7   3     1626.30     1540.56     30.15 o
 -13   7   3      175.92      222.65     11.28 o
 -11   7   3      974.28      938.06     16.34 o
  -9   7   3     1213.98     1135.17     16.14 o
  -7   7   3      117.38       89.75      5.17 o
  -5   7   3        4.02        2.62      2.48 o
  -3   7   3        5.62        0.10      2.00 o
  -1   7   3      126.38      163.33      5.63 o
   1   7   3       33.74       21.58      3.28 o
   3   7   3        0.00        2.50      3.49 o
   5   7   3      163.34      144.64      8.18 o
   7   7   3      391.42      310.17     12.54 o
   9   7   3      119.43       92.15      8.06 o
  11   7   3     1633.80     1521.47     27.79 o
  13   7   3       14.66        8.98      6.15 o
  15   7   3      100.71      121.42     10.08 o
  17   7   3        0.11        0.00      6.56 o
 -22   8   3       27.75       22.53      9.55 o
 -20   8   3      149.13      177.23     16.47 o
 -18   8   3       72.95       88.02     10.09 o
 -16   8   3        0.00        0.00      6.32 o
 -14   8   3     2222.31     2040.10     36.54 o
 -12   8   3        0.30        0.00      5.12 o
 -10   8   3      483.12      406.21     14.09 o
  -8   8   3      117.85      121.96      6.65 o
  -6   8   3      168.63      171.22      5.99 o
  -4   8   3      200.99      196.55      6.27 o
  -2   8   3      302.85      336.61      8.87 o
   0   8   3       50.87       43.87      4.10 o
   2   8   3     1059.88     1032.91     21.96 o
   4   8   3     1211.85     1122.81     23.83 o
   6   8   3        0.27        0.00      4.40 o
   8   8   3      133.48      132.11      9.30 o
  10   8   3      291.05      264.94     12.34 o
  12   8   3       42.11       37.28      7.51 o
  14   8   3       99.28      106.12      9.90 o
  16   8   3        2.06        4.87      7.30 o
 -21   9   3        6.00       25.72     10.30 o
 -19   9   3       39.03       35.06      9.15 o
 -17   9   3       33.16       18.54      7.69 o
 -15   9   3       67.39       59.00      8.75 o
 -13   9   3        0.56        0.00      5.66 o
 -11   9   3       69.32       78.18      8.74 o
  -9   9   3      853.94      766.69     21.01 o
  -7   9   3     3537.56     3478.01     49.81 o
  -5   9   3      697.84      597.69     20.33 o
  -3   9   3     2155.10     1933.98     83.25 o
  -1   9   3       99.20       81.88      5.95 o
   1   9   3       32.81       23.34      5.38 o
   3   9   3       17.40        6.29      4.69 o
   5   9   3      461.28      477.89     16.30 o
   7   9   3      237.91      230.97     11.71 o
   9   9   3       15.54       20.32      7.16 o
  11   9   3       80.39       73.00      8.97 o
  13   9   3        7.03        8.10      7.01 o
  15   9   3       25.91       19.85      8.71 o
 -20  10   3      153.97      115.32     20.43 o
 -18  10   3      145.71      159.98     13.34 o
 -16  10   3      225.34      218.32     14.03 o
 -14  10   3        4.35        3.91     11.22 o
 -12  10   3       16.82        4.33      7.08 o
 -10  10   3       10.12        6.93      9.99 o
  -8  10   3       25.18       34.01      7.63 o
  -6  10   3      310.89      305.97     11.07 o
  -4  10   3        0.73        3.75      4.07 o
  -2  10   3     1395.40     1350.70     23.76 o
   0  10   3      318.62      274.54     12.85 o
   2  10   3     1797.98     1727.74     32.74 o
   4  10   3      751.20      687.73     28.11 o
   6  10   3      712.65      650.71     18.48 o
   8  10   3      458.81      448.44     16.28 o
  10  10   3      281.51      292.51     14.04 o
  12  10   3      303.24      279.83     16.25 o
  14  10   3       42.22       26.61     10.57 o
 -17  11   3       15.26       13.16      8.38 o
 -15  11   3       67.29       99.10     11.04 o
 -13  11   3       61.16       52.59      9.25 o
 -11  11   3      401.93      385.87     16.83 o
  -9  11   3       19.81       17.62      7.08 o
  -7  11   3      589.55      556.55     17.96 o
  -5  11   3       82.60       75.29      7.34 o
  -3  11   3      100.01       89.34      7.57 o
  -1  11   3       44.49       30.46      7.39 o
   1  11   3       17.87       23.08      9.24 o
   3  11   3      410.18      396.95     20.04 o
   5  11   3        1.90        0.00      6.55 o
   7  11   3       38.85       38.56      7.77 o
   9  11   3       72.32       74.26     10.40 o
  11  11   3        4.89        5.59      7.93 o
 -14  12   3      226.94      223.93     15.09 o
 -12  12   3      268.30      332.70     16.84 o
 -10  12   3       63.70       49.99      9.38 o
  -8  12   3       18.00       11.99      7.62 o
  -6  12   3       58.11       36.46     11.55 o
  -4  12   3       70.02       65.88      9.06 o
  -2  12   3        0.45        2.56      7.46 o
   0  12   3      197.73      212.50     13.12 o
   2  12   3       85.37       82.14     11.47 o
   4  12   3       59.64       91.94     12.47 o
   6  12   3        0.11        0.00      7.76 o
   8  12   3      168.52      166.60     15.62 o
 -11  13   3      108.74      114.46     12.31 o
  -9  13   3       59.47       72.46     10.32 o
  -7  13   3        5.60        3.44     11.11 o
  -5  13   3       45.90       60.51     12.14 o
  -3  13   3       66.71       70.84     12.83 o
  -1  13   3       82.65      118.97     18.06 o
   1  13   3       19.84        0.00      7.82 o
   3  13   3       58.88       75.88     12.15 o
   5  13   3      133.38      179.39     15.96 o
 -28   0   4        0.01        0.94     18.92 o
 -26   0   4      103.41       80.18     22.67 o
 -24   0   4      226.75      157.17     23.98 o
 -22   0   4       66.83       69.69     17.61 o
 -20   0   4      996.35      990.10     30.26 o
 -18   0   4      364.60      292.79     12.78 o
 -16   0   4      174.55      255.10     14.04 o
 -14   0   4     6882.70     6871.74     98.97 o
 -12   0   4     2618.47     2546.94     41.26 o
 -10   0   4     3523.61     3579.01     53.37 o
  -8   0   4     2922.20     2931.02     43.70 o
  -6   0   4   133504.83   123095.98   2196.19 o
  -4   0   4    24538.04    24972.64    326.72 o
  -2   0   4   217449.48   185213.55   2414.75 o
   0   0   4    43356.73    40675.30    530.21 o
   2   0   4       69.54       59.64      6.61 o
   4   0   4     5218.10     5376.09     77.39 o
   6   0   4     6355.42     6545.61     93.91 o
   8   0   4      460.09      476.03     15.23 o
  10   0   4      734.69      811.29     20.54 o
  12   0   4       28.76       33.34     15.55 o
  14   0   4      664.81      869.77     47.21 o
  16   0   4        5.67        0.00     12.93 o
  18   0   4       52.70       35.59     20.04 o
  20   0   4        4.15       13.11     15.92 o
 -27   1   4        0.67        0.00     10.69 o
 -25   1   4       20.48        9.58     10.86 o
 -23   1   4        4.99        0.00      7.28 o
 -21   1   4       54.65       49.72     10.84 o
 -19   1   4        0.11        0.00      3.33 o
 -17   1   4      121.21      145.05      5.69 o
 -15   1   4    10280.18     9853.56     91.43 o
 -13   1   4     3539.56     3797.89     51.06 o
 -11   1   4       81.91      113.11      7.53 o
  -9   1   4      481.30      534.18      8.87 o
  -7   1   4    14015.07    14271.05    134.35 o
  -5   1   4    17547.74    17834.30    166.59 o
  -3   1   4    45231.30    43562.96    401.50 o
  -1   1   4    22044.76    22393.24    228.71 o
   1   1   4        0.00        7.58      6.77 o
   3   1   4      321.90      341.32      6.86 o
   5   1   4      983.23      945.28     13.76 o
   7   1   4     1970.00     2240.86     27.01 o
   9   1   4     1626.27     1669.14     23.52 o
  11   1   4     3472.23     3433.01     45.84 o
  13   1   4     2664.07     2702.45     51.93 o
  15   1   4        0.07        6.78     10.39 o
  17   1   4      173.19      167.01     25.01 o
  19   1   4       21.46       14.75     19.58 o
 -28   2   4       32.17       37.28     21.17 o
 -26   2   4        4.19        0.00     10.84 o
 -24   2   4       10.01       24.27     11.01 o
 -22   2   4       23.77       15.73      6.54 o
 -20   2   4     2862.48     2955.80     38.57 o
 -18   2   4      521.12      530.11     10.63 o
 -16   2   4       11.06        5.04      3.01 o
 -14   2   4     3296.93     3328.19     32.98 o
 -12   2   4      610.81      488.09      8.55 o
 -10   2   4    19396.01    19347.33    223.05 o
  -8   2   4    47033.12    46497.80    429.33 o
  -6   2   4    28124.05    27884.47    284.61 o
  -4   2   4     2289.52     2313.46     24.84 o
  -2   2   4     2288.63     2282.85     24.64 o
   0   2   4     5099.20     5099.08     56.12 o
   2   2   4     1695.84     1672.37     19.70 o
   4   2   4     1000.30     1160.15     15.25 o
   6   2   4     1245.93     1287.14     18.60 o
   8   2   4     3856.18     4120.13     43.06 o
  10   2   4      138.76      134.42      7.22 o
  12   2   4      213.42      225.23     10.54 o
  14   2   4      989.16      959.64     34.61 o
  16   2   4      554.26      469.31     26.75 o
  18   2   4       13.50       28.30     13.10 o
  20   2   4       37.08       36.92     16.77 o
 -27   3   4       17.11        0.00     17.05 o
 -25   3   4      114.96      124.78     14.66 o
 -23   3   4       58.96       44.42      7.21 o
 -21   3   4      595.17      552.86     15.21 o
 -19   3   4       65.98       62.32      6.54 o
 -17   3   4      179.87      209.69      7.64 o
 -15   3   4      294.56      242.53      7.90 o
 -13   3   4        5.07        0.06      3.20 o
 -11   3   4     6563.44     6605.54     58.64 o
  -9   3   4    31732.38    32444.33    331.81 o
  -7   3   4     2425.55     2060.76     23.67 o
  -5   3   4     1625.05     1445.12     20.89 o
  -3   3   4      504.41      366.39      7.27 o
  -1   3   4        3.41       11.01      1.95 o
   1   3   4      140.86      118.33      4.27 o
   3   3   4     2582.71     2630.03     35.64 o
   5   3   4      871.46      828.28     14.92 o
   7   3   4       15.48        0.00      3.52 o
   9   3   4       29.31       43.44      5.40 o
  11   3   4      675.71      685.46     15.56 o
  13   3   4      267.53      275.27     11.15 o
  15   3   4        4.63        6.01      7.48 o
  17   3   4      159.51      164.88     18.93 o
  19   3   4        2.96        0.00     11.56 o
 -26   4   4        8.73        7.33     10.55 o
 -24   4   4      172.60      171.73     12.16 o
 -22   4   4     1300.80     1223.86     31.13 o
 -20   4   4      525.88      522.83     14.85 o
 -18   4   4      760.08      682.81     15.87 o
 -16   4   4       90.97       81.14      5.51 o
 -14   4   4       22.33       10.22      3.58 o
 -12   4   4     7146.56     7635.18     72.26 o
 -10   4   4     3401.25     3629.25     34.92 o
  -8   4   4     6908.91     7832.07     91.64 o
  -6   4   4     5781.62     5498.33     56.04 o
  -4   4   4     2138.90     2131.40     27.47 o
  -2   4   4       14.69       10.51      2.18 o
   0   4   4      602.25      732.37     11.39 o
   2   4   4      878.77      840.06     16.02 o
   4   4   4      736.28      814.13     15.15 o
   6   4   4      201.82      185.40      7.74 o
   8   4   4      446.63      423.54     11.72 o
  10   4   4      313.14      279.30     10.55 o
  12   4   4      324.16      336.98     12.19 o
  14   4   4      193.18      217.10     10.91 o
  16   4   4       46.08       29.82      9.25 o
  18   4   4       31.00       52.67     15.69 o
 -25   5   4        0.99        0.00      7.81 o
 -23   5   4      237.27      230.87     17.77 o
 -21   5   4     1013.83     1034.45     25.10 o
 -19   5   4      133.84      141.53     10.50 o
 -17   5   4       13.80       11.96      6.13 o
 -15   5   4      200.07      203.01      8.67 o
 -13   5   4       78.28      105.50      5.19 o
 -11   5   4     6552.13     6436.88     62.15 o
  -9   5   4      451.93      415.04     13.63 o
  -7   5   4     3739.95     3915.61     48.19 o
  -5   5   4     7582.39     7393.08     74.68 o
  -3   5   4      783.56      859.21     13.84 o
  -1   5   4     1839.10     1842.79     23.80 o
   1   5   4      961.24      904.58     14.27 o
   3   5   4     8173.96     7990.45     76.49 o
   5   5   4      779.11      759.83     15.58 o
   7   5   4       18.85       19.70      4.43 o
   9   5   4      222.16      205.94      9.79 o
  11   5   4      290.76      283.22     11.60 o
  13   5   4        4.12        0.00      5.22 o
  15   5   4     1016.77     1060.81     23.03 o
  17   5   4       59.75       52.69     11.90 o
  19   5   4      163.49      157.41     20.81 o
 -26   6   4        3.47       12.80      9.82 o
 -24   6   4       36.57       47.36     12.20 o
 -22   6   4      280.25      293.78     15.15 o
 -20   6   4        0.11        3.25      6.71 o
 -18   6   4     2599.14     2525.73     46.73 o
 -16   6   4      767.83      705.11     20.71 o
 -14   6   4      274.63      253.89     11.23 o
 -12   6   4      829.43      969.40     15.41 o
 -10   6   4      809.33      830.24     12.09 o
  -8   6   4      187.95      194.67      7.10 o
  -6   6   4     1462.66     1432.21     16.72 o
  -4   6   4     1951.14     1936.15     24.56 o
  -2   6   4     4662.03     4506.83     45.83 o
   0   6   4     8754.92     9326.97     86.74 o
   2   6   4      997.97      894.79     16.17 o
   4   6   4     1749.97     1675.65     26.11 o
   6   6   4       81.73       62.74      6.27 o
   8   6   4       74.64       90.21      7.65 o
  10   6   4      219.40      210.07     10.59 o
  12   6   4       42.26       32.37      6.99 o
  14   6   4       59.40       51.81      8.12 o
  16   6   4       29.15       46.13      8.40 o
  18   6   4        0.00        8.38      9.13 o
 -25   7   4        4.77       11.43      9.60 o
 -23   7   4       14.65       17.03      8.39 o
 -21   7   4       54.28       67.13      9.75 o
 -19   7   4      341.28      284.18     16.22 o
 -17   7   4      349.95      335.61     16.41 o
 -15   7   4       46.56       49.45      7.72 o
 -13   7   4      387.14      358.17     13.19 o
 -11   7   4      263.58      232.92      7.93 o
  -9   7   4      213.62      200.29     36.91 o
  -7   7   4        9.02        5.42      2.57 o
  -5   7   4     2343.02     2478.66     26.97 o
  -3   7   4      206.13      222.40      8.62 o
  -1   7   4      918.59     1007.68     15.08 o
   1   7   4      809.51      833.01     14.76 o
   3   7   4      394.55      377.35     12.18 o
   5   7   4      262.43      282.43     14.71 o
   7   7   4      204.21      193.07     14.42 o
   9   7   4       95.77      102.20      9.42 o
  11   7   4      367.98      368.95     14.20 o
  13   7   4       11.07        8.63      6.55 o
  15   7   4       84.91       97.77      9.82 o
  17   7   4      106.38      132.00     11.46 o
 -24   8   4       15.74        2.95     11.60 o
 -22   8   4        0.78        0.00      7.04 o
 -20   8   4        5.26        0.48      8.04 o
 -18   8   4      269.12      236.49     15.01 o
 -16   8   4       58.95       34.00      7.78 o
 -14   8   4      120.07      101.06      9.46 o
 -12   8   4      891.59      855.05     25.73 o
 -10   8   4     2746.85     2669.80     33.58 o
  -8   8   4        0.03        0.00      3.22 o
  -6   8   4      229.06      262.58      8.90 o
  -4   8   4     1607.38     1535.02     21.74 o
  -2   8   4      182.10      217.65      6.98 o
   0   8   4      352.28      383.52     10.53 o
   2   8   4       98.89      107.10      8.26 o
   4   8   4       19.03       14.66      5.22 o
   6   8   4      306.51      312.05     12.63 o
   8   8   4      707.02      643.53     17.77 o
  10   8   4      216.67      241.68     12.32 o
  12   8   4      139.05      155.06     15.87 o
  14   8   4        3.70        0.75      9.98 o
  16   8   4        1.16        0.00      7.29 o
 -21   9   4        6.60       11.03      9.15 o
 -19   9   4        5.88       19.43      7.85 o
 -17   9   4       40.75       24.67      8.62 o
 -15   9   4       68.19       80.00     11.35 o
 -13   9   4      420.45      433.32     16.86 o
 -11   9   4        9.36       10.50      5.93 o
  -9   9   4     1324.15     1210.96     25.35 o
  -7   9   4      429.76      445.62     10.65 o
  -5   9   4     1781.06     1768.60     22.63 o
  -3   9   4        3.58        0.00      3.21 o
  -1   9   4      508.37      553.16     14.62 o
   1   9   4       14.63       14.42      5.34 o
   3   9   4        3.04        3.65      5.65 o
   5   9   4       77.52       63.12      7.87 o
   7   9   4      104.16       81.32     14.58 o
   9   9   4      143.97      133.47     14.48 o
  11   9   4      436.22      420.16     19.98 o
  13   9   4       35.50       17.70      7.53 o
 -20  10   4       55.76       75.13     11.09 o
 -18  10   4       41.08       32.90     10.08 o
 -16  10   4        0.30        0.00      7.71 o
 -14  10   4       57.63       78.04      9.65 o
 -12  10   4      315.81      294.44     14.28 o
 -10  10   4     3229.15     3133.58     48.67 o
  -8  10   4       11.64       23.02      5.62 o
  -6  10   4      468.92      471.86     12.97 o
  -4  10   4      152.70      175.41      8.81 o
  -2  10   4       19.11       21.85      6.66 o
   0  10   4       41.60       41.49      7.56 o
   2  10   4      106.82      112.26      9.94 o
   4  10   4       11.87       31.34      7.38 o
   6  10   4      305.30      289.39     13.53 o
   8  10   4      102.54      111.08     10.03 o
  10  10   4        9.12        3.59      6.52 o
  12  10   4        0.38        1.76      8.20 o
 -17  11   4       37.48       35.56      9.93 o
 -15  11   4       61.73       59.59     10.00 o
 -13  11   4      191.00      233.79     13.80 o
 -11  11   4        0.22        0.00      7.14 o
  -9  11   4      185.49      198.14     12.16 o
  -7  11   4      518.27      577.96     15.12 o
  -5  11   4      137.65      149.84     10.36 o
  -3  11   4      335.72      325.51     19.16 o
  -1  11   4      695.23      683.31     20.14 o
   1  11   4       17.24       18.82      7.15 o
   3  11   4     1073.83     1101.78     29.72 o
   5  11   4       28.04       14.76      7.39 o
   7  11   4      193.62      197.01     13.91 o
   9  11   4      128.32      126.64     14.44 o
 -16  12   4        1.45       10.92     13.61 o
 -14  12   4        9.75        7.07      8.80 o
 -12  12   4       90.16      115.09     13.38 o
 -10  12   4      563.01      580.18     21.70 o
  -8  12   4       60.31       47.06      8.48 o
  -6  12   4      184.84      210.52     12.45 o
  -4  12   4        0.34        1.71      8.41 o
  -2  12   4       58.87       98.23     10.52 o
   0  12   4        0.04        0.00      7.89 o
   2  12   4       13.95       14.50      7.36 o
   4  12   4      115.18       90.36     11.20 o
   6  12   4        2.50        3.14      8.84 o
   8  12   4       28.34       26.60     12.96 o
 -11  13   4       95.04      109.37     12.86 o
  -9  13   4      114.66      155.56     15.11 o
  -7  13   4        5.61        7.17      8.90 o
  -5  13   4        1.35        0.00     19.20 o
  -3  13   4        0.32        0.00     12.55 o
  -1  13   4        8.34       15.64      8.60 o
   1  13   4       46.51       43.51     10.54 o
   3  13   4       17.90        7.53      8.78 o
 -29   1   5       13.32       55.82     23.60 o
 -27   1   5       64.58       29.68     15.83 o
 -25   1   5       55.45       68.56     13.90 o
 -23   1   5     1318.65     1296.08     46.15 o
 -21   1   5      443.99      475.40     11.68 o
 -19   1   5     1683.23     1641.40     20.73 o
 -17   1   5     3036.89     2976.49     39.64 o
 -15   1   5     4679.58     4866.65     78.20 o
 -13   1   5     7803.78     8085.02     80.57 o
 -11   1   5     8399.69     8503.85     83.45 o
  -9   1   5     3105.58     3073.71     32.96 o
  -7   1   5      665.67      588.23      8.98 o
  -5   1   5      895.57      978.79     12.81 o
  -3   1   5    15624.46    15031.65    141.19 o
  -1   1   5     1327.23     1437.58     17.41 o
   1   1   5     1470.78     1613.46     19.51 o
   3   1   5       70.80       93.33      4.64 o
   5   1   5      367.85      453.46      9.31 o
   7   1   5      800.61      890.16     13.77 o
   9   1   5       40.60       36.98      5.63 o
  11   1   5      127.35      140.42      9.76 o
  13   1   5       34.47       36.71     11.98 o
  15   1   5      225.11      213.18     19.69 o
  17   1   5       59.41       46.55     17.89 o
  19   1   5       63.56       72.88     16.59 o
 -28   2   5        1.22        0.00     17.05 o
 -26   2   5        0.08        0.00     14.61 o
 -24   2   5        1.13        0.00      5.73 o
 -22   2   5      417.92      351.34     13.28 o
 -20   2   5        4.76       12.81      5.55 o
 -18   2   5       59.80       68.82      4.45 o
 -16   2   5      507.32      511.88      9.78 o
 -14   2   5     2010.07     1576.93     21.52 o
 -12   2   5      572.12      580.46     10.03 o
 -10   2   5     4869.53     5334.39     54.38 o
  -8   2   5     5205.35     5268.35     59.04 o
  -6   2   5      708.16      726.67     12.24 o
  -4   2   5    10175.33     9662.70     92.62 o
  -2   2   5     3053.93     2626.48     28.42 o
   0   2   5        3.30        7.08      1.92 o
   2   2   5     2095.83     2032.78     23.87 o
   4   2   5     1239.51     1297.85     17.41 o
   6   2   5     2315.27     2571.96     29.41 o
   8   2   5      489.96      552.41     12.79 o
  10   2   5      693.35      675.49     15.09 o
  12   2   5       30.34       10.87      7.05 o
  14   2   5        7.78        0.00     12.46 o
  16   2   5      136.56      140.90     18.00 o
  18   2   5        3.64        0.00     12.02 o
 -27   3   5      143.76      135.81     28.47 o
 -25   3   5      190.68      215.05     14.44 o
 -23   3   5      207.35      224.57     12.20 o
 -21   3   5      220.83      190.92      9.57 o
 -19   3   5       68.49       85.32      6.95 o
 -17   3   5     1009.00     1010.60     13.99 o
 -15   3   5      589.83      531.54      9.96 o
 -13   3   5    24918.73    25724.13    226.33 o
 -11   3   5    11596.42    12556.89    112.96 o
  -9   3   5     2954.24     2921.83     36.67 o
  -7   3   5     3050.55     2823.51     35.12 o
  -5   3   5     1088.53      962.12     13.10 o
  -3   3   5       19.31       57.11      6.29 o
  -1   3   5     1664.24     1693.49     20.39 o
   1   3   5     2256.50     2494.04     28.30 o
   3   3   5        6.73        0.16      2.29 o
   5   3   5     4276.23     4376.16     49.90 o
   7   3   5        2.40        0.92      3.51 o
   9   3   5       15.28        3.92      5.38 o
  11   3   5       39.16       52.05      6.55 o
  13   3   5     1166.11     1119.66     27.73 o
  15   3   5      508.32      524.10     28.54 o
  17   3   5      215.07      225.64     21.24 o
  19   3   5       13.98        0.00     17.61 o
 -28   4   5        3.24        0.00     13.54 o
 -26   4   5      198.23      247.51     22.44 o
 -24   4   5       63.90       75.92      9.61 o
 -22   4   5      706.79      750.24     25.61 o
 -20   4   5      190.39      163.93     10.60 o
 -18   4   5      599.45      601.80     14.70 o
 -16   4   5      116.04      124.73      5.63 o
 -14   4   5    11530.78    11317.14     97.87 o
 -12   4   5     2863.97     3356.78     36.03 o
 -10   4   5     1278.42     1044.48     14.46 o
  -8   4   5     3476.13     3730.43     45.77 o
  -6   4   5      210.24      197.55      7.29 o
  -4   4   5      386.62      306.26      9.38 o
  -2   4   5      898.49      989.77     13.42 o
   0   4   5       96.82       72.15      3.67 o
   2   4   5      197.21      190.24      5.26 o
   4   4   5       18.98       14.94      3.88 o
   6   4   5      301.43      315.09     11.24 o
   8   4   5        4.14        4.56      4.23 o
  10   4   5      156.28      161.32     16.15 o
  12   4   5      277.19      268.94     17.34 o
  14   4   5      229.02      264.09     15.24 o
  16   4   5      352.50      354.39     20.98 o
  18   4   5      244.18      267.17     24.51 o
 -27   5   5       86.98      115.41     12.03 o
 -25   5   5      163.98      174.95     12.87 o
 -23   5   5      276.64      279.25     14.51 o
 -21   5   5      989.42     1009.92     24.50 o
 -19   5   5        6.49       11.23      6.13 o
 -17   5   5       66.63       58.33      7.77 o
 -15   5   5      916.36      891.49     14.29 o
 -13   5   5       84.90       75.82      4.51 o
 -11   5   5      454.29      425.51     14.70 o
  -9   5   5     2692.42     2925.20     31.56 o
  -7   5   5     1048.78     1034.53     12.87 o
  -5   5   5      991.68     1122.01     15.53 o
  -3   5   5      141.31      153.10      5.43 o
  -1   5   5      425.24      463.41      9.02 o
   1   5   5        3.34        0.00      2.51 o
   3   5   5      238.13      253.06      9.23 o
   5   5   5       87.37      101.95      6.79 o
   7   5   5      100.92      106.50      7.38 o
   9   5   5        0.34        0.59      5.00 o
  11   5   5      226.41      226.24     11.05 o
  13   5   5      225.69      241.57     11.96 o
  15   5   5      148.20      166.41     13.81 o
  17   5   5        0.41        0.00      9.06 o
 -26   6   5        0.28        0.00      8.02 o
 -24   6   5       11.34        4.76      8.19 o
 -22   6   5      263.33      309.39     15.28 o
 -20   6   5     1269.36     1369.45     29.47 o
 -18   6   5      410.02      418.20     16.20 o
 -16   6   5      140.97      182.95     12.20 o
 -14   6   5      908.67      906.24     21.18 o
 -12   6   5        3.12        0.00      3.94 o
 -10   6   5      426.05      412.89      9.18 o
  -8   6   5     4584.61     4707.20     42.31 o
  -6   6   5      459.21      458.16      9.52 o
  -4   6   5     1245.11     1219.96     18.73 o
  -2   6   5     1878.33     1890.69     23.47 o
   0   6   5      490.95      503.86     10.08 o
   2   6   5      136.98      171.10     16.30 o
   4   6   5       75.27       84.07      6.68 o
   6   6   5      107.78      134.08      8.22 o
   8   6   5     1164.49     1145.40     22.45 o
  10   6   5       89.04       96.22      8.70 o
  12   6   5        9.60        7.11      6.43 o
  14   6   5       16.01       12.90      6.98 o
  16   6   5       68.07       70.86     11.59 o
 -25   7   5        2.78        0.00      8.26 o
 -23   7   5       10.77        3.63      7.72 o
 -21   7   5      258.53      280.16     15.30 o
 -19   7   5      104.76      119.32     11.43 o
 -17   7   5      173.90      152.02     12.58 o
 -15   7   5      231.46      223.64     11.57 o
 -13   7   5      115.07      109.18      9.23 o
 -11   7   5       13.71        9.86      3.13 o
  -9   7   5        7.33        9.90      3.80 o
  -7   7   5     1320.80     1236.22     17.63 o
  -5   7   5     4246.82     4397.25     42.86 o
  -3   7   5     2697.03     2619.01     28.46 o
  -1   7   5      121.87      124.20      5.92 o
   1   7   5      449.77      414.59     11.83 o
   3   7   5      238.31      258.35     12.16 o
   5   7   5     1258.37     1183.25     22.80 o
   7   7   5      141.56      172.04      9.88 o
   9   7   5       74.85       79.72      8.64 o
  11   7   5       46.44       50.82      7.99 o
  13   7   5       64.04       69.90      8.87 o
  15   7   5        1.09       17.73      7.92 o
 -24   8   5       48.83       75.18     11.27 o
 -22   8   5      119.68      129.01     12.67 o
 -20   8   5       41.68       30.15      8.69 o
 -18   8   5      161.58      172.78     13.75 o
 -16   8   5       16.39        9.74      6.37 o
 -14   8   5      910.25      933.72     22.55 o
 -12   8   5       47.57       36.51      5.49 o
 -10   8   5      733.02      604.72     12.63 o
  -8   8   5       65.60       61.68      5.41 o
  -6   8   5        1.86        0.00      3.26 o
  -4   8   5      994.04     1006.41     18.86 o
  -2   8   5     1303.85     1277.77     20.05 o
   0   8   5      458.29      449.18     12.84 o
   2   8   5      117.61      125.13      9.09 o
   4   8   5      574.92      522.06     15.32 o
   6   8   5        1.93        3.09      5.34 o
   8   8   5       32.12        9.79      6.08 o
  10   8   5       62.89       94.53      9.42 o
  12   8   5       24.61       21.92      7.35 o
  14   8   5       46.70       51.04      9.22 o
 -23   9   5       41.54       49.02     16.43 o
 -21   9   5       29.84        5.54      8.59 o
 -19   9   5       43.90       38.02      9.86 o
 -17   9   5       48.19       50.48     10.14 o
 -15   9   5      116.52       95.61     12.34 o
 -13   9   5      264.88      265.67     16.12 o
 -11   9   5     2060.02     1836.19     71.11 o
  -9   9   5     1634.65     1591.72     22.89 o
  -7   9   5      468.64      461.05     11.48 o
  -5   9   5      256.97      230.24     11.74 o
  -3   9   5       10.16        2.45      4.22 o
  -1   9   5      974.08      963.64     22.61 o
   1   9   5       16.83       18.10      5.88 o
   3   9   5      113.82      130.47     10.67 o
   5   9   5      208.00      212.41     11.64 o
   7   9   5      727.22      718.24     21.06 o
   9   9   5        0.11        0.00      6.34 o
  11   9   5       15.08       14.06      7.34 o
  13   9   5        8.77       11.96      7.96 o
 -20  10   5        0.49        8.52      9.05 o
 -18  10   5       90.46      102.03     11.61 o
 -16  10   5       72.95       78.74     10.41 o
 -14  10   5      871.35      876.78     23.35 o
 -12  10   5       95.06       66.50      8.87 o
 -10  10   5      767.00      774.87     32.63 o
  -8  10   5     1568.98     1555.84     24.96 o
  -6  10   5      181.79      196.52      9.38 o
  -4  10   5      936.68      887.86     22.14 o
  -2  10   5     1369.80     1309.22     27.94 o
   0  10   5     1005.76      972.22     23.96 o
   2  10   5     1027.94     1021.90     25.04 o
   4  10   5       48.57       59.00      9.26 o
   6  10   5        8.94       11.12      7.31 o
   8  10   5      139.41      159.19     11.71 o
  10  10   5       17.80       19.31      7.80 o
 -19  11   5       17.91        8.44     24.63 o
 -17  11   5        0.64       13.24      7.64 o
 -15  11   5      128.91      126.48     11.92 o
 -13  11   5       10.21        4.84      8.56 o
 -11  11   5       36.52       24.28      7.67 o
  -9  11   5      147.71      128.54      9.45 o
  -7  11   5      116.11      107.18      8.09 o
  -5  11   5       43.75       46.78      6.55 o
  -3  11   5      402.73      387.58     15.84 o
  -1  11   5      536.76      520.35     18.45 o
   1  11   5      261.77      271.69     14.50 o
   3  11   5      368.60      379.50     17.50 o
   5  11   5       43.27       47.18      9.30 o
   7  11   5       28.95       39.41      9.49 o
   9  11   5        2.14        0.00      9.47 o
 -16  12   5       18.53       43.45     11.08 o
 -14  12   5       10.39        8.45      8.45 o
 -12  12   5        0.85        2.22      7.13 o
 -10  12   5       79.75       78.37      9.73 o
  -8  12   5       26.00       11.87      9.41 o
  -6  12   5      271.63      282.17     20.29 o
  -4  12   5       53.13       61.05     10.52 o
  -2  12   5        4.30        3.55      6.62 o
   0  12   5        0.00        7.18      6.84 o
   2  12   5       56.68       40.33      8.98 o
   4  12   5      180.73      154.91     13.35 o
   6  12   5       27.20       19.25     11.64 o
 -11  13   5      108.29      139.81     12.54 o
  -9  13   5       28.02       45.71     11.54 o
  -7  13   5      142.94      130.19     26.60 o
  -5  13   5       14.34       34.38     11.01 o
  -3  13   5        7.89        5.42      8.98 o
  -1  13   5       35.54       28.28      8.58 o
   1  13   5       10.61       27.78     10.04 o
 -28   0   6      332.97      371.10     36.72 o
 -26   0   6       83.68      110.15     22.67 o
 -24   0   6       76.14       40.91      9.94 o
 -22   0   6      657.47      409.39     20.06 o
 -20   0   6        3.85        0.00      4.59 o
 -18   0   6     4514.61     4958.79     66.71 o
 -16   0   6     7227.28     7638.26     95.34 o
 -14   0   6     8073.83     8277.88    101.19 o
 -12   0   6      181.31      138.59      7.41 o
 -10   0   6     1214.39     1324.84     24.27 o
  -8   0   6     4207.44     4281.46     62.09 o
  -6   0   6    19782.98    18911.50    250.35 o
  -4   0   6    94547.91    84501.53   1350.93 o
  -2   0   6      162.25      104.57      5.71 o
   0   0   6     1772.23     2153.26     35.59 o
   2   0   6      922.78     1043.74     26.68 o
   4   0   6     3981.73     3797.23     59.30 o
   6   0   6     6425.56     6328.65    117.55 o
   8   0   6      108.85      124.31     16.39 o
  10   0   6      330.39      293.17     27.54 o
  12   0   6      459.28      401.07     33.72 o
  14   0   6       66.83       97.79     23.42 o
  16   0   6       11.58        0.00     15.55 o
 -29   1   6      106.48      147.05     29.22 o
 -27   1   6      111.46      122.79     19.95 o
 -25   1   6      112.92      107.30     11.96 o
 -23   1   6      136.47      160.93      9.56 o
 -21   1   6      487.04      452.98     11.29 o
 -19   1   6      641.53      647.25     16.99 o
 -17   1   6      845.26      970.79     14.11 o
 -15   1   6      348.87      321.61      7.48 o
 -13   1   6      404.79      450.26      8.76 o
 -11   1   6     2099.84     1951.97     23.48 o
  -9   1   6     1192.32     1078.59     14.51 o
  -7   1   6      237.22      241.65     11.18 o
  -5   1   6   103740.91    98081.29    901.43 o
  -3   1   6     6861.00     7149.06     77.42 o
  -1   1   6     2102.13     2361.66     26.85 o
   1   1   6     2438.47     2704.66     30.65 o
   3   1   6     5186.56     5196.84     54.50 o
   5   1   6     6075.66     6182.68     64.31 o
   7   1   6       44.91       45.23      4.55 o
   9   1   6       11.93       12.60      5.98 o
  11   1   6       58.80       56.89     12.95 o
  13   1   6      112.16      113.13     16.19 o
  15   1   6       36.53       19.61     29.41 o
  17   1   6        0.44        0.00     11.45 o
 -28   2   6        8.01        8.43     19.11 o
 -26   2   6       42.27       19.73     11.07 o
 -24   2   6      229.59      205.53     11.41 o
 -22   2   6       12.99       18.23      5.80 o
 -20   2   6      165.09      157.10      6.63 o
 -18   2   6      172.53      171.49      6.31 o
 -16   2   6     1411.94     1289.42     36.62 o
 -14   2   6      779.67      900.24     13.59 o
 -12   2   6     1345.82     1342.86     16.97 o
 -10   2   6     4394.27     4486.71     46.70 o
  -8   2   6     6077.63     5981.55     66.64 o
  -6   2   6    23817.31    24206.89    225.89 o
  -4   2   6        5.68        2.02      2.06 o
  -2   2   6      792.97      774.44     11.80 o
   0   2   6     8977.86     8711.91     85.73 o
   2   2   6      467.41      480.55      9.21 o
   4   2   6      163.97      196.08      5.91 o
   6   2   6      295.02      294.58      9.52 o
   8   2   6      147.97      131.71      7.45 o
  10   2   6      427.72      527.14     46.02 o
  12   2   6      831.25      844.58     34.04 o
  14   2   6       24.71       13.37     12.02 o
  16   2   6       12.08        0.00     10.96 o
 -29   3   6        3.47       13.11     20.23 o
 -27   3   6        5.68       12.37      9.89 o
 -25   3   6        2.54        0.24      7.24 o
 -23   3   6       74.07       73.85     15.11 o
 -21   3   6     2484.08     2470.35     38.64 o
 -19   3   6       17.79       24.00      3.86 o
 -17   3   6     3621.79     3726.59     35.38 o
 -15   3   6      166.51      144.10      6.07 o
 -13   3   6     1955.84     1952.15     23.22 o
 -11   3   6      350.37      301.02      6.52 o
  -9   3   6      342.33      299.65     10.00 o
  -7   3   6        0.37        0.00      2.32 o
  -5   3   6    17926.86    17580.67    166.14 o
  -3   3   6     1171.06     1164.96     15.77 o
  -1   3   6    11556.05    11537.88    103.48 o
   1   3   6      678.37      605.61      9.89 o
   3   3   6        0.27        0.00      2.09 o
   5   3   6      165.21      173.40      7.77 o
   7   3   6     1481.17     1407.20     23.12 o
   9   3   6     1797.97     1803.40     28.06 o
  11   3   6      183.73      224.97     16.60 o
  13   3   6      597.37      568.39     20.64 o
  15   3   6       25.02       10.56     12.62 o
  17   3   6       28.19       16.83     19.29 o
 -28   4   6       21.07       18.46     10.72 o
 -26   4   6      250.21      271.27     27.78 o
 -24   4   6       88.81       94.70     10.01 o
 -22   4   6     1371.91     1416.09     28.78 o
 -20   4   6      113.64      105.32      8.95 o
 -18   4   6      921.87      935.86     16.55 o
 -16   4   6     1295.05     1477.72     17.86 o
 -14   4   6        4.85        1.01      2.23 o
 -12   4   6     9899.33     9707.12     83.89 o
 -10   4   6     9732.25    10477.75     90.37 o
  -8   4   6      187.24      221.15      7.08 o
  -6   4   6      474.70      467.01     10.82 o
  -4   4   6     1485.45     1547.30     18.73 o
  -2   4   6     3684.00     3859.33     38.89 o
   0   4   6       53.19       67.14      6.96 o
   2   4   6      176.66      201.47      6.72 o
   4   4   6       96.96      102.00      6.65 o
   6   4   6        5.59        2.56      3.90 o
   8   4   6      791.41      743.68     16.90 o
  10   4   6      175.14      165.53      9.44 o
  12   4   6      125.23       96.41      9.67 o
  14   4   6       14.72       11.19      8.59 o
  16   4   6       51.28       35.21     14.17 o
 -27   5   6      120.88      149.18     13.40 o
 -25   5   6        4.77       15.35      7.75 o
 -23   5   6      443.17      458.59     17.31 o
 -21   5   6      626.35      585.35     18.68 o
 -19   5   6      784.45      723.99     19.70 o
 -17   5   6      719.95      684.43     15.66 o
 -15   5   6      145.29      148.86      6.34 o
 -13   5   6     4302.28     4075.96     48.30 o
 -11   5   6        2.15        0.00      2.23 o
  -9   5   6     4410.15     4332.00     42.17 o
  -7   5   6     3872.51     4338.34     38.72 o
  -5   5   6       35.37       44.69      3.57 o
  -3   5   6     1038.26     1109.90     15.62 o
  -1   5   6     1017.70     1053.97     15.02 o
   1   5   6       69.68       98.25      6.12 o
   3   5   6      127.60      149.75      9.28 o
   5   5   6     1037.18     1122.38     20.71 o
   7   5   6      167.91      218.37      9.90 o
   9   5   6        7.70        4.78      5.44 o
  11   5   6        2.13        0.00      5.69 o
  13   5   6      163.66      207.76     11.72 o
  15   5   6      245.21      258.09     16.69 o
 -26   6   6        1.91        0.00      7.78 o
 -24   6   6        0.63        3.48      7.57 o
 -22   6   6      103.55       91.04     10.28 o
 -20   6   6       51.53       49.92      8.92 o
 -18   6   6      321.76      292.30     14.92 o
 -16   6   6      484.79      530.17     14.21 o
 -14   6   6     2433.60     2513.63     29.23 o
 -12   6   6      692.09      769.27     13.44 o
 -10   6   6     3443.44     3490.24     41.10 o
  -8   6   6     3379.53     3423.87     35.69 o
  -6   6   6       97.58       94.34      4.56 o
  -4   6   6     1389.84     1487.04     19.97 o
  -2   6   6       59.23       49.20      5.50 o
   0   6   6     3013.52     3087.78     37.66 o
   2   6   6        7.09        0.00      3.50 o
   4   6   6      735.70      736.16     16.91 o
   6   6   6        0.14        0.00      4.30 o
   8   6   6      620.28      600.80     16.52 o
  10   6   6        0.42        3.13      6.72 o
  12   6   6       22.81       23.67      7.09 o
  14   6   6        3.67        0.00      6.87 o
 -25   7   6       24.71       22.75      9.14 o
 -23   7   6       85.32       73.18     10.78 o
 -21   7   6       27.63       23.19     10.14 o
 -19   7   6      139.62       98.04     10.83 o
 -17   7   6      107.71      139.34     11.08 o
 -15   7   6      341.13      431.97     13.37 o
 -13   7   6      749.51      691.75     16.03 o
 -11   7   6       72.90       67.75      6.67 o
  -9   7   6       21.59       13.54      3.69 o
  -7   7   6     3312.40     3471.86     36.88 o
  -5   7   6       36.13       47.40      4.85 o
  -3   7   6        0.11        1.83      2.74 o
  -1   7   6      316.07      296.69      9.64 o
   1   7   6      235.21      240.88     13.64 o
   3   7   6      206.30      207.31     10.12 o
   5   7   6      115.92       94.40      8.19 o
   7   7   6        5.39        1.10      5.49 o
   9   7   6      134.77      130.92     10.72 o
  11   7   6      748.20      805.12     21.20 o
  13   7   6      121.41      121.03     10.89 o
 -24   8   6       60.22       56.86     12.35 o
 -22   8   6       12.04        6.76     10.62 o
 -20   8   6       82.83       82.55     10.59 o
 -18   8   6     1405.65     1373.43     30.46 o
 -16   8   6      545.48      451.58     16.92 o
 -14   8   6     2190.63     2011.06     34.38 o
 -12   8   6      408.62      409.07     14.47 o
 -10   8   6       23.22       22.79      3.79 o
  -8   8   6      449.08      496.96     14.32 o
  -6   8   6       24.31       24.55      4.82 o
  -4   8   6     2827.04     2789.71     33.89 o
  -2   8   6      803.59      848.18     22.56 o
   0   8   6      162.78      178.31      9.16 o
   2   8   6      243.84      246.22     11.14 o
   4   8   6       42.11       22.27      6.33 o
   6   8   6      460.69      444.64     15.15 o
   8   8   6      123.95      146.61     10.65 o
  10   8   6        3.64        6.58      6.57 o
  12   8   6      255.63      289.88     14.43 o
 -23   9   6       80.28      128.86     13.62 o
 -21   9   6      168.95      210.02     14.73 o
 -19   9   6       12.48        7.72      9.10 o
 -17   9   6      170.76      141.58     13.12 o
 -15   9   6       18.16       32.00      8.87 o
 -13   9   6      182.05      178.42     12.30 o
 -11   9   6      134.00      144.77      8.26 o
  -9   9   6      203.41      212.23      8.61 o
  -7   9   6       40.29       50.85      5.54 o
  -5   9   6       21.02       19.83      6.31 o
  -3   9   6      948.38      895.86     27.49 o
  -1   9   6      513.00      503.94     16.66 o
   1   9   6        7.48        0.00      5.55 o
   3   9   6     1182.30     1269.28     28.75 o
   5   9   6      305.57      281.20     13.32 o
   7   9   6       98.18      104.99      9.97 o
   9   9   6        4.31        0.00      6.90 o
  11   9   6       22.24       28.24      8.00 o
 -22  10   6       51.98       58.52     16.59 o
 -20  10   6      205.66      175.67     15.34 o
 -18  10   6      280.27      284.49     16.16 o
 -16  10   6       35.27       35.90      9.52 o
 -14  10   6      409.67      484.05     17.63 o
 -12  10   6      463.17      438.02     16.18 o
 -10  10   6      622.87      634.50     18.74 o
  -8  10   6       12.23        0.00      4.11 o
  -6  10   6       21.91       20.51      5.37 o
  -4  10   6      194.09      174.78     11.26 o
  -2  10   6        2.94        0.00      6.01 o
   0  10   6       53.01       34.82      8.06 o
   2  10   6     1078.37     1149.49     28.11 o
   4  10   6       77.29       80.20     16.36 o
   6  10   6        8.72        3.47      7.37 o
   8  10   6        1.82        1.82      8.10 o
  10  10   6       10.94        8.56     10.64 o
 -19  11   6       25.86       43.86     10.82 o
 -17  11   6      195.16      212.77     16.27 o
 -15  11   6       30.74       16.73      9.08 o
 -13  11   6       20.07        0.00      6.24 o
 -11  11   6       68.17       44.89      8.03 o
  -9  11   6       17.57       19.35      5.89 o
  -7  11   6      128.19      137.07      8.67 o
  -5  11   6       49.42       55.23      8.70 o
  -3  11   6      179.57      155.51     11.79 o
  -1  11   6        2.06        0.00      8.30 o
   1  11   6        0.37        0.00      6.38 o
   3  11   6      281.73      295.25     16.16 o
   5  11   6      209.12      213.83     16.21 o
   7  11   6        0.13        6.48      8.07 o
 -16  12   6        0.73       11.86      9.06 o
 -14  12   6        3.63        3.99     12.36 o
 -12  12   6      198.16      170.72     12.71 o
 -10  12   6       12.36        0.00      6.53 o
  -8  12   6       19.13       14.68      7.16 o
  -6  12   6      155.28      163.54     15.76 o
  -4  12   6       95.30       93.74     12.00 o
  -2  12   6        1.05        0.88      6.75 o
   0  12   6      342.84      351.67     16.82 o
   2  12   6       42.35       45.05      9.97 o
   4  12   6       54.12       60.27     13.64 o
 -11  13   6        5.58        0.00     11.66 o
  -9  13   6        7.73        0.00     11.62 o
  -7  13   6       92.51      112.42     15.28 o
  -5  13   6        0.00        5.08      9.78 o
  -3  13   6        4.24        4.70      8.91 o
  -1  13   6       33.74       30.21      8.94 o
 -29   1   7        7.59       30.16     19.67 o
 -27   1   7      428.79      446.22     38.59 o
 -25   1   7      233.91      232.03     11.59 o
 -23   1   7        0.18        0.41      2.69 o
 -21   1   7     1008.47     1047.02     16.30 o
 -19   1   7     3502.94     3566.93     36.54 o
 -17   1   7      496.26      574.84     10.55 o
 -15   1   7      399.53      420.22      8.45 o
 -13   1   7       95.27      119.76      4.54 o
 -11   1   7      204.56      172.90      5.65 o
  -9   1   7     5220.81     5202.48     53.14 o
  -7   1   7    15504.05    15169.55    143.83 o
  -5   1   7     9005.14     8703.10     84.90 o
  -3   1   7      175.96      114.29      5.08 o
  -1   1   7      249.81      238.47     10.26 o
   1   1   7      605.78      584.40     10.96 o
   3   1   7       13.79       14.97      3.43 o
   5   1   7        0.18        2.55      3.26 o
   7   1   7       12.11       11.80      4.85 o
   9   1   7      311.33      330.70     16.89 o
  11   1   7      345.64      318.12     22.57 o
  13   1   7        5.42        0.00     11.16 o
  15   1   7      165.93      166.52     33.91 o
 -30   2   7        0.91       14.61     21.73 o
 -28   2   7       97.30       57.84     14.94 o
 -26   2   7      211.89      217.46     13.34 o
 -24   2   7      906.03      889.93     23.92 o
 -22   2   7      718.95      725.26     13.76 o
 -20   2   7       59.69       73.79      6.62 o
 -18   2   7       86.38       81.00      4.95 o
 -16   2   7     1171.04     1255.92     16.51 o
 -14   2   7      822.80      812.49     12.00 o
 -12   2   7      455.88      506.02      8.57 o
 -10   2   7        0.16        1.77      2.78 o
  -8   2   7      177.05      180.69      5.92 o
  -6   2   7        6.86        2.53      2.16 o
  -4   2   7        5.03        2.35      2.36 o
  -2   2   7    11670.35    11964.45    127.39 o
   0   2   7     3077.52     3229.62     33.63 o
   2   2   7      811.18      823.16     12.69 o
   4   2   7     2044.36     1869.36     25.53 o
   6   2   7      162.63      144.11      7.56 o
   8   2   7       56.83       60.48      7.96 o
  10   2   7     1024.49     1062.99     26.39 o
  12   2   7      241.55      272.74     21.72 o
  14   2   7      418.48      434.67     27.35 o
  16   2   7        1.05        0.00     11.04 o
 -29   3   7        0.43        9.17     13.29 o
 -27   3   7       93.78      132.52     12.40 o
 -25   3   7       25.51       36.37      8.80 o
 -23   3   7      729.30      731.19     22.18 o
 -21   3   7     4054.42     3915.66     47.98 o
 -19   3   7      692.74      697.44     30.66 o
 -17   3   7     2853.17     2754.66     33.91 o
 -15   3   7     2074.68     2131.49     25.17 o
 -13   3   7     2845.75     2690.49     27.54 o
 -11   3   7      248.72      240.19      7.08 o
  -9   3   7     2398.12     2240.14     25.49 o
  -7   3   7       81.47       82.95      3.80 o
  -5   3   7     5690.86     5218.31     49.92 o
  -3   3   7      252.76      292.79      6.94 o
  -1   3   7      414.46      514.05     10.23 o
   1   3   7     1679.17     1600.23     19.78 o
   3   3   7      309.78      300.69     10.43 o
   5   3   7      804.34      818.34     16.80 o
   7   3   7      849.01      791.28     17.21 o
   9   3   7      289.92      294.68     11.63 o
  11   3   7       32.71       19.10      8.11 o
  13   3   7      408.11      382.84     25.62 o
  15   3   7       30.73       28.33     13.90 o
 -28   4   7       14.72       31.67     12.49 o
 -26   4   7      269.35      256.63     15.72 o
 -24   4   7       26.32       48.40     11.40 o
 -22   4   7      393.58      340.33     15.11 o
 -20   4   7      183.60      191.65      9.34 o
 -18   4   7        0.03        6.30      3.51 o
 -16   4   7      675.59      643.67     13.66 o
 -14   4   7      226.91      218.22      7.39 o
 -12   4   7     5040.66     4853.35     49.06 o
 -10   4   7     1345.42     1407.18     18.82 o
  -8   4   7     1711.55     1653.98     20.91 o
  -6   4   7      305.15      287.35      6.86 o
  -4   4   7     1035.27      921.41     13.47 o
  -2   4   7      857.17      919.32     13.53 o
   0   4   7     1776.01     1789.32     23.57 o
   2   4   7     1822.58     1976.35     30.59 o
   4   4   7        1.95        0.52      3.86 o
   6   4   7     1522.41     1421.69     24.26 o
   8   4   7      166.56      161.07      9.27 o
  10   4   7      457.32      449.01     14.52 o
  12   4   7        0.00        3.78      7.42 o
  14   4   7      151.51      100.35     17.20 o
 -27   5   7       47.28       36.60     12.33 o
 -25   5   7       50.22       43.99      9.02 o
 -23   5   7       17.98        9.78      7.18 o
 -21   5   7        0.12        0.00      6.42 o
 -19   5   7        9.47        0.00      8.07 o
 -17   5   7     1010.76     1000.55     16.02 o
 -15   5   7     4421.66     4587.17     45.85 o
 -13   5   7        6.13        0.27      3.95 o
 -11   5   7       13.13       13.32      3.47 o
  -9   5   7      999.08      914.00     14.89 o
  -7   5   7     4638.41     4978.18     46.07 o
  -5   5   7        8.51        0.00      2.30 o
  -3   5   7     1256.74     1272.00     17.40 o
  -1   5   7     2229.28     2400.14     29.61 o
   1   5   7        9.35        3.13      3.92 o
   3   5   7      642.52      653.36     16.47 o
   5   5   7      139.75      114.58      8.93 o
   7   5   7       90.31      100.87      9.30 o
   9   5   7      657.12      652.54     17.63 o
  11   5   7      293.03      315.33     18.54 o
  13   5   7        2.26        0.00      7.94 o
  15   5   7       28.77       41.72     13.19 o
 -28   6   7       34.47       39.78      9.94 o
 -26   6   7        2.58        2.30      7.50 o
 -24   6   7        2.97        0.00      6.71 o
 -22   6   7      211.47      204.19     13.15 o
 -20   6   7      502.17      466.32     17.29 o
 -18   6   7       42.65       47.86      9.19 o
 -16   6   7      139.86      162.13      7.07 o
 -14   6   7       73.33       68.25      5.69 o
 -12   6   7     1648.79     1808.95     23.03 o
 -10   6   7     2605.40     2453.35     28.17 o
  -8   6   7      739.84      827.18     14.48 o
  -6   6   7     1750.94     1906.83     26.81 o
  -4   6   7      829.92      844.73     14.03 o
  -2   6   7      322.61      346.24      8.78 o
   0   6   7      278.24      281.86     11.04 o
   2   6   7       23.48       20.14      4.99 o
   4   6   7       24.27       14.13      5.36 o
   6   6   7      304.43      313.09     12.37 o
   8   6   7       68.29       69.74      8.09 o
  10   6   7       37.44       20.56      8.71 o
  12   6   7      195.11      235.14     12.86 o
  14   6   7       61.94       72.39     11.84 o
 -27   7   7       14.29        2.35     11.49 o
 -25   7   7       14.04        0.00      7.64 o
 -23   7   7       54.97       56.38      9.99 o
 -21   7   7       23.94       16.44      8.16 o
 -19   7   7      352.86      355.30     17.30 o
 -17   7   7       15.42        0.00      5.74 o
 -15   7   7        0.81        0.00      3.06 o
 -13   7   7     1000.65     1092.96     17.54 o
 -11   7   7      107.96       89.71      5.80 o
  -9   7   7      379.80      381.88      9.85 o
  -7   7   7     1729.80     1684.99     23.45 o
  -5   7   7     3516.18     3380.76     38.20 o
  -3   7   7       10.55        9.55      4.38 o
  -1   7   7       13.44       18.27      5.13 o
   1   7   7        2.32        0.00      3.88 o
   3   7   7      153.67      166.46      9.65 o
   5   7   7        0.92        0.00      5.13 o
   7   7   7      542.15      495.17     16.02 o
   9   7   7      363.13      350.10     17.79 o
  11   7   7        4.39       16.07      7.30 o
  13   7   7        1.45        3.72      7.55 o
 -24   8   7       25.48       34.53     10.02 o
 -22   8   7       69.39       66.04     10.25 o
 -20   8   7      282.44      297.16     15.59 o
 -18   8   7     1966.43     1895.88     36.65 o
 -16   8   7     1643.72     1533.02     30.96 o
 -14   8   7      243.01      244.30     10.03 o
 -12   8   7      225.59      198.51     11.02 o
 -10   8   7       97.82      108.15      6.56 o
  -8   8   7     1108.84     1104.36     17.75 o
  -6   8   7      311.29      289.70     11.08 o
  -4   8   7      118.24      123.04      8.77 o
  -2   8   7     1666.58     1652.70     34.23 o
   0   8   7       71.57       65.40      9.30 o
   2   8   7       12.92       23.77      6.21 o
   4   8   7        4.41        0.35      5.41 o
   6   8   7       42.12       28.80      7.27 o
   8   8   7      124.85      126.79     10.74 o
  10   8   7      248.72      233.69     13.86 o
  12   8   7       55.95       42.51      9.21 o
 -23   9   7        8.55        0.00      8.12 o
 -21   9   7      448.82      462.76     19.36 o
 -19   9   7        1.07        1.93      8.41 o
 -17   9   7       19.35       34.07      8.29 o
 -15   9   7      142.16      132.71     10.82 o
 -13   9   7      136.49      146.48     11.87 o
 -11   9   7      818.20      808.96     17.19 o
  -9   9   7      312.56      312.98     10.09 o
  -7   9   7     1508.34     1530.42     23.32 o
  -5   9   7      687.14      659.74     18.55 o
  -3   9   7      152.87      164.83     12.31 o
  -1   9   7       74.53       74.59      9.02 o
   1   9   7        0.87        5.30      6.39 o
   3   9   7        9.20        0.85      6.49 o
   5   9   7       37.52       34.03      8.23 o
   7   9   7        2.33        0.04      6.77 o
   9   9   7      172.57      175.90     13.86 o
 -22  10   7        0.03        0.00     13.68 o
 -20  10   7       99.03       77.70     11.93 o
 -18  10   7      120.17      131.25     12.42 o
 -16  10   7       23.57       39.24      8.53 o
 -14  10   7      160.63      155.19     11.59 o
 -12  10   7       44.78       33.49      6.30 o
 -10  10   7      952.65      989.03     18.45 o
  -8  10   7       22.42       31.26      5.90 o
  -6  10   7      152.27      148.48     10.97 o
  -4  10   7      178.27      174.15     12.86 o
  -2  10   7      126.61      124.74     10.88 o
   0  10   7      507.59      438.99     17.33 o
   2  10   7       60.69       69.84     10.71 o
   4  10   7       33.13       32.73      8.42 o
   6  10   7        2.27        4.21      7.42 o
   8  10   7       11.64       13.64      8.47 o
 -19  11   7       60.90       75.44     11.34 o
 -17  11   7      423.48      427.71     18.97 o
 -15  11   7      110.69      123.22     11.82 o
 -13  11   7       41.19       17.05      8.05 o
 -11  11   7       81.26      101.45      8.62 o
  -9  11   7       32.23       27.74      7.48 o
  -7  11   7      138.40      144.19     11.43 o
  -5  11   7       29.76       22.10     10.00 o
  -3  11   7       65.90       82.77     10.36 o
  -1  11   7      119.98      135.82     11.56 o
   1  11   7       75.46       69.86     10.39 o
   3  11   7       37.48       33.19      8.93 o
   5  11   7       32.17       35.27      9.39 o
 -16  12   7       23.42       18.27      8.79 o
 -14  12   7        6.99       14.55      8.09 o
 -12  12   7       61.38       67.21     10.04 o
 -10  12   7       36.97       46.55      8.82 o
  -8  12   7      353.41      350.64     21.01 o
  -6  12   7      223.27      249.62     18.65 o
  -4  12   7        3.78        4.00      7.13 o
  -2  12   7       39.60       34.55      8.83 o
   0  12   7        0.12       12.71      7.61 o
   2  12   7        6.99        7.49      8.02 o
 -11  13   7       77.37      107.49     14.84 o
  -9  13   7        2.14        0.00     11.68 o
  -7  13   7       30.87       36.83     11.04 o
  -5  13   7       67.09       58.81     11.15 o
  -3  13   7       83.07       66.77     10.70 o
 -26   0   8        0.23        0.00      6.42 o
 -24   0   8       86.23       81.15      8.74 o
 -22   0   8      737.40      721.81     19.34 o
 -20   0   8     1609.92     1613.83     29.74 o
 -18   0   8     8211.29     8320.40    104.58 o
 -16   0   8      589.51      672.38     16.02 o
 -14   0   8     1363.12     1453.78     24.91 o
 -12   0   8       59.09       47.90      4.88 o
 -10   0   8        4.47        3.10      2.97 o
  -8   0   8     2001.89     1912.57     32.73 o
  -6   0   8    18592.97    20398.37    336.91 o
  -4   0   8      335.29      407.98     12.72 o
  -2   0   8     9984.28    10151.80    141.10 o
   0   0   8      198.36      247.12     10.61 o
   2   0   8     1293.36     1192.14     25.78 o
   4   0   8      270.89      290.18     12.53 o
   6   0   8      342.49      414.92     20.68 o
   8   0   8     3655.43     3870.78    119.52 o
  10   0   8      375.80      337.94     31.85 o
  12   0   8       75.56       95.73     22.48 o
  14   0   8        2.56       18.73     19.67 o
 -29   1   8       20.25        0.00     15.92 o
 -27   1   8       72.39       62.42      9.49 o
 -25   1   8      173.17      140.16     11.06 o
 -23   1   8      917.55      871.80     15.37 o
 -21   1   8      776.62      766.48     13.76 o
 -19   1   8     1208.87     1360.57     18.83 o
 -17   1   8      658.20      725.96     12.15 o
 -15   1   8       72.59       85.16      4.39 o
 -13   1   8       56.71       84.46      4.42 o
 -11   1   8      758.94      723.64     10.63 o
  -9   1   8     1944.24     1829.44     22.43 o
  -7   1   8    14868.64    14839.11    141.60 o
  -5   1   8      406.52      387.99      8.68 o
  -3   1   8     2642.65     2781.20     32.12 o
  -1   1   8        0.23        0.67      3.20 o
   1   1   8     2054.28     2060.03     24.31 o
   3   1   8      568.63      581.20     11.16 o
   5   1   8        7.88        4.07      4.46 o
   7   1   8     1280.97     1254.30     27.54 o
   9   1   8      347.45      391.32     23.50 o
  11   1   8      112.72      100.35     16.27 o
  13   1   8        1.62        0.00     11.11 o
  15   1   8        6.76        0.00     12.38 o
 -30   2   8       92.20       86.92     26.23 o
 -28   2   8       35.91       34.25      9.09 o
 -26   2   8      119.47      128.69     11.27 o
 -24   2   8        0.59        0.00      6.25 o
 -22   2   8      769.10      758.76     16.62 o
 -20   2   8       21.79       11.76      3.73 o
 -18   2   8      242.04      236.58      7.26 o
 -16   2   8      914.50      909.78     13.53 o
 -14   2   8      160.12      137.75      5.12 o
 -12   2   8       68.89       45.98      3.16 o
 -10   2   8      689.45      685.87     10.15 o
  -8   2   8     4918.20     5253.24     50.30 o
  -6   2   8     7408.80     7438.11     68.80 o
  -4   2   8      963.62      975.87     13.87 o
  -2   2   8     1439.95     1591.30     21.35 o
   0   2   8       18.09       16.35      3.13 o
   2   2   8      639.58      667.13     13.39 o
   4   2   8       98.32       99.37      7.17 o
   6   2   8      741.22      723.94     16.04 o
   8   2   8      276.59      305.50     14.60 o
  10   2   8       93.64      113.27     27.91 o
  12   2   8      317.84      328.85     24.10 o
  14   2   8        3.48        0.00     11.78 o
 -29   3   8       32.16       44.01      9.75 o
 -27   3   8        7.65       20.42      8.03 o
 -25   3   8      796.26      768.25     23.43 o
 -23   3   8     2211.63     2242.62     41.86 o
 -21   3   8       14.18        3.06      6.36 o
 -19   3   8      122.58      116.48      8.96 o
 -17   3   8      767.44      672.33     13.19 o
 -15   3   8     2431.86     2491.43     29.53 o
 -13   3   8      794.36      785.20     13.52 o
 -11   3   8     3891.81     4203.63     46.69 o
  -9   3   8      147.26      144.13      5.61 o
  -7   3   8        0.66        6.47      5.08 o
  -5   3   8     5284.39     5649.39     54.26 o
  -3   3   8     4107.27     4387.26     44.08 o
  -1   3   8        7.37        0.00      2.98 o
   1   3   8     3379.66     3294.52     39.22 o
   3   3   8     2565.70     2619.77     43.03 o
   5   3   8      203.32      212.76      9.48 o
   7   3   8     1033.24     1079.38     21.01 o
   9   3   8      313.22      310.30     19.74 o
  11   3   8      440.76      441.71     26.28 o
  13   3   8       42.01       37.73     14.37 o
 -30   4   8        4.50       13.58      8.89 o
 -28   4   8       72.67      102.94     17.01 o
 -26   4   8       39.46       46.88     16.13 o
 -24   4   8       94.45       81.55     10.84 o
 -22   4   8        5.86        0.00      8.25 o
 -20   4   8       48.53       31.50      8.67 o
 -18   4   8      422.53      471.42     13.91 o
 -16   4   8      179.81      195.03      8.08 o
 -14   4   8     5725.65     5931.23     64.16 o
 -12   4   8      701.43      808.86     14.02 o
 -10   4   8      511.00      565.09     11.26 o
  -8   4   8      106.65      116.73      4.43 o
  -6   4   8       27.55       37.89      3.35 o
  -4   4   8      307.86      325.14      7.82 o
  -2   4   8     1037.24     1071.26     15.59 o
   0   4   8        1.97        3.05      3.45 o
   2   4   8       90.54       79.21      6.93 o
   4   4   8      491.27      453.83     14.13 o
   6   4   8       18.20       15.92      5.67 o
   8   4   8        0.18        0.96      5.59 o
  10   4   8      131.22      113.34     11.58 o
  12   4   8      107.89       93.96     13.30 o
  14   4   8       51.30       63.24     16.49 o
 -29   5   8       21.76       11.63      8.73 o
 -27   5   8       13.49       11.95      9.68 o
 -25   5   8      506.40      551.85     25.11 o
 -23   5   8      422.07      398.44     17.65 o
 -21   5   8      561.37      615.85     20.70 o
 -19   5   8     3224.17     2809.03    259.61 o
 -17   5   8     1974.23     2011.18     26.64 o
 -15   5   8      116.50      129.58      7.81 o
 -13   5   8      487.00      545.25     14.47 o
 -11   5   8     2474.87     2755.17     32.01 o
  -9   5   8     5808.32     6008.24     59.86 o
  -7   5   8       33.64       29.41      3.97 o
  -5   5   8     1342.22     1341.47     18.37 o
  -3   5   8      942.66      926.86     14.51 o
  -1   5   8      232.66      227.86      9.70 o
   1   5   8        2.16        0.00      3.59 o
   3   5   8      525.56      491.14     15.08 o
   5   5   8      614.88      575.60     15.73 o
   7   5   8      305.92      309.97     12.58 o
   9   5   8      782.35      854.64     20.72 o
  11   5   8      176.90      168.55     14.02 o
  13   5   8       40.14       41.93     10.56 o
 -28   6   8       82.54       75.01     14.27 o
 -26   6   8       45.71       34.48     10.39 o
 -24   6   8      765.67      857.74     26.04 o
 -22   6   8     1522.67     1432.38     31.78 o
 -20   6   8     7451.36     7550.77     94.76 o
 -18   6   8      349.61      313.81     13.55 o
 -16   6   8     1686.40     1646.16     22.54 o
 -14   6   8      306.35      285.50      8.72 o
 -12   6   8      445.02      415.96     10.64 o
 -10   6   8      351.64      370.42      9.85 o
  -8   6   8     2633.29     2705.06     31.98 o
  -6   6   8     1115.41     1179.62     18.06 o
  -4   6   8     1804.27     1787.81     23.35 o
  -2   6   8      880.84      897.55     19.04 o
   0   6   8       31.39       53.00      6.40 o
   2   6   8       19.32       12.31      5.19 o
   4   6   8      224.05      202.98     10.55 o
   6   6   8      119.55      124.02      9.47 o
   8   6   8        0.59       11.69      6.56 o
  10   6   8      261.16      236.97     23.26 o
  12   6   8       55.91       72.07     11.86 o
 -27   7   8        0.27        6.67      9.12 o
 -25   7   8       46.46       45.65      9.57 o
 -23   7   8      208.06      182.62     15.34 o
 -21   7   8       13.20       16.46      7.75 o
 -19   7   8      189.79      207.82     16.40 o
 -17   7   8      611.94      541.96     22.57 o
 -15   7   8     1263.03     1256.57     21.28 o
 -13   7   8      384.97      411.33     10.64 o
 -11   7   8       16.87       15.51      4.17 o
  -9   7   8      561.26      545.68     14.18 o
  -7   7   8      594.49      600.31     14.29 o
  -5   7   8      711.00      664.51     14.82 o
  -3   7   8      179.80      178.55     11.03 o
  -1   7   8       34.47       26.56      8.07 o
   1   7   8       30.33       29.27      7.16 o
   3   7   8      116.87      133.07      9.28 o
   5   7   8      477.68      468.44     15.49 o
   7   7   8      208.35      240.08     18.14 o
   9   7   8      233.50      258.66     19.74 o
  11   7   8      146.96      145.64     11.43 o
 -26   8   8        7.23       18.71     12.85 o
 -24   8   8       53.47       50.07     10.36 o
 -22   8   8       48.10       42.68     16.14 o
 -20   8   8      565.75      529.00     19.19 o
 -18   8   8      182.16      222.33     13.12 o
 -16   8   8      757.29      798.74     17.30 o
 -14   8   8      169.58      193.67      9.24 o
 -12   8   8      547.82      523.86     12.44 o
 -10   8   8      104.07       97.79      7.61 o
  -8   8   8      202.80      207.09      8.72 o
  -6   8   8       60.51       53.09      5.76 o
  -4   8   8      974.49      891.28     24.07 o
  -2   8   8      601.84      507.71     18.23 o
   0   8   8      535.00      530.83     17.97 o
   2   8   8       54.60       45.53      8.35 o
   4   8   8       71.79       84.68     10.04 o
   6   8   8      191.57      211.95     12.43 o
   8   8   8      421.79      432.63     16.81 o
  10   8   8        0.05        0.00      7.32 o
 -23   9   8       13.10       26.28     10.64 o
 -21   9   8       33.98       36.29      9.36 o
 -19   9   8       40.96       39.51      8.88 o
 -17   9   8       99.74       98.37     10.38 o
 -15   9   8      156.92      168.36      9.45 o
 -13   9   8      365.90      357.83     12.13 o
 -11   9   8      173.33      178.13      8.54 o
  -9   9   8        4.64        0.00      4.20 o
  -7   9   8      756.00      802.09     20.60 o
  -5   9   8      752.54      748.68     25.91 o
  -3   9   8      355.27      367.93     16.88 o
  -1   9   8       60.22       48.17      8.44 o
   1   9   8      308.07      298.98     15.30 o
   3   9   8        6.56       19.95      7.44 o
   5   9   8      222.81      214.84     14.29 o
   7   9   8       33.95       39.59      9.95 o
   9   9   8      176.58      173.64     15.91 o
 -22  10   8       79.92       90.99     13.14 o
 -20  10   8      157.43      202.23     14.61 o
 -18  10   8        0.01        0.00      7.32 o
 -16  10   8        8.22        3.70      7.09 o
 -14  10   8       78.26       61.64      7.47 o
 -12  10   8      951.14      906.05     19.15 o
 -10  10   8       20.78       23.00      5.69 o
  -8  10   8      467.72      456.29     14.56 o
  -6  10   8      164.36      172.96     13.14 o
  -4  10   8      124.75      143.87     16.18 o
  -2  10   8       12.04        0.00      6.74 o
   0  10   8       47.57       39.46      8.91 o
   2  10   8       32.38       42.59      9.07 o
   4  10   8      106.97      127.01     12.67 o
   6  10   8        4.18        6.51      8.30 o
 -19  11   8       77.94       80.94     11.45 o
 -17  11   8        6.70        0.00      7.66 o
 -15  11   8        9.22       13.39     12.92 o
 -13  11   8       36.88       41.27      7.85 o
 -11  11   8      191.81      187.29     10.31 o
  -9  11   8        0.05        1.29      5.52 o
  -7  11   8      286.63      297.92     15.14 o
  -5  11   8       84.69      143.77     11.75 o
  -3  11   8      543.68      521.92     19.51 o
  -1  11   8      253.22      259.47     15.17 o
   1  11   8      692.89      673.64     22.97 o
   3  11   8       60.07       57.61     10.47 o
 -16  12   8       87.38       98.53     13.32 o
 -14  12   8       30.74       38.98      9.39 o
 -12  12   8       65.35       54.35     10.58 o
 -10  12   8       39.76       56.91      9.77 o
  -8  12   8       81.10       92.86     11.21 o
  -6  12   8       35.76       45.25      9.39 o
  -4  12   8       28.31       46.68      9.49 o
  -2  12   8       50.34       57.12      9.70 o
   0  12   8       20.01       22.36      8.67 o
  -9  13   8       30.62       28.46     11.18 o
  -7  13   8       61.23      121.74     13.98 o
 -29   1   9        0.20       17.80     16.11 o
 -27   1   9       35.18       43.65      8.60 o
 -25   1   9       15.62        7.47      4.81 o
 -23   1   9      111.59      130.73      7.39 o
 -21   1   9      190.05      180.89      9.33 o
 -19   1   9     1464.19     1528.10     20.03 o
 -17   1   9     3005.39     3104.29     32.31 o
 -15   1   9        0.00        0.00      2.57 o
 -13   1   9      147.78      165.46      5.93 o
 -11   1   9     5797.33     6177.47     54.95 o
  -9   1   9        0.13        3.96      2.72 o
  -7   1   9      107.75      104.29      5.25 o
  -5   1   9       36.05       51.99      3.88 o
  -3   1   9     1724.37     1479.30     19.00 o
  -1   1   9      332.02      350.50      8.32 o
   1   1   9      200.16      186.10      6.74 o
   3   1   9      319.29      276.49      9.29 o
   5   1   9      121.31       90.23      9.18 o
   7   1   9       28.50       35.07     12.03 o
   9   1   9      116.87      130.34     16.82 o
  11   1   9      294.98      357.47     24.44 o
  13   1   9       12.79        0.00     15.55 o
 -30   2   9       54.85       32.74     11.57 o
 -28   2   9       51.89       32.21      8.70 o
 -26   2   9       20.27       22.62     11.00 o
 -24   2   9      587.57      528.64     13.51 o
 -22   2   9       18.26       15.64      4.76 o
 -20   2   9        4.16        3.29      4.16 o
 -18   2   9      171.87      173.54      7.19 o
 -16   2   9      109.87      109.54      5.09 o
 -14   2   9     2537.15     2608.03     27.34 o
 -12   2   9      431.70      426.73     11.92 o
 -10   2   9      602.67      505.26     10.31 o
  -8   2   9      800.76      740.18     11.07 o
  -6   2   9      188.10      228.79      6.65 o
  -4   2   9      464.29      335.67     10.72 o
  -2   2   9     2175.67     2143.86     25.27 o
   0   2   9     1232.90     1314.61     18.24 o
   2   2   9      204.95      218.71     11.12 o
   4   2   9       37.25       40.40      6.95 o
   6   2   9      429.96      392.58     15.96 o
   8   2   9      416.47      458.82     25.63 o
  10   2   9       38.35       42.02     13.36 o
  12   2   9       48.66       46.73     17.23 o
 -31   3   9        1.01        0.00      9.91 o
 -29   3   9      154.37      162.05     13.58 o
 -27   3   9       34.82       33.65      8.71 o
 -25   3   9     1453.82     1418.42     32.42 o
 -23   3   9       32.08       44.85      6.55 o
 -21   3   9      264.36      260.97     10.47 o
 -19   3   9      177.57      186.61      7.83 o
 -17   3   9      758.55      827.68     15.02 o
 -15   3   9      408.29      346.28      9.38 o
 -13   3   9       44.46       25.83      3.85 o
 -11   3   9     7014.01     6776.85     65.38 o
  -9   3   9     2941.22     3019.19     30.16 o
  -7   3   9      671.28      690.73     11.90 o
  -5   3   9      253.77      257.12      7.07 o
  -3   3   9       84.18       85.61      6.59 o
  -1   3   9        1.42        0.00      2.72 o
   1   3   9       16.61        4.92      4.44 o
   3   3   9       55.07       51.81      6.56 o
   5   3   9       41.31       14.73      5.77 o
   7   3   9      255.00      224.88     13.57 o
   9   3   9       43.35       45.40      9.52 o
  11   3   9       63.06       61.51     15.13 o
  13   3   9       36.99        8.16     12.97 o
 -30   4   9        1.59        7.38      8.74 o
 -28   4   9      105.82      104.87     12.11 o
 -26   4   9       38.22       22.11      8.85 o
 -24   4   9      497.27      480.00     18.99 o
 -22   4   9      156.58      118.30     22.59 o
 -20   4   9      449.84      477.86     13.56 o
 -18   4   9      344.27      374.74     10.64 o
 -16   4   9      290.82      311.64     14.38 o
 -14   4   9     7169.11     7537.91     73.50 o
 -12   4   9      851.34      890.28     15.04 o
 -10   4   9      134.62      159.06      6.44 o
  -8   4   9      478.46      549.33      9.56 o
  -6   4   9       73.52       97.24      4.58 o
  -4   4   9      191.26      137.21      6.13 o
  -2   4   9      136.72      152.62      6.17 o
   0   4   9     1065.78     1002.99     29.38 o
   2   4   9       28.26       33.54      7.14 o
   4   4   9      262.80      262.33     11.85 o
   6   4   9       69.81       89.23      8.13 o
   8   4   9       50.29       65.10     10.06 o
  10   4   9       24.73       25.47      9.09 o
  12   4   9        0.36        0.00     13.96 o
 -29   5   9       90.69       89.13     12.60 o
 -27   5   9      163.29      138.47     13.55 o
 -25   5   9        0.29        0.00      7.58 o
 -23   5   9      437.39      426.44     18.49 o
 -21   5   9       58.24       13.05     17.05 o
 -19   5   9     2054.87     1815.62     30.86 o
 -17   5   9      246.32      300.39     10.38 o
 -15   5   9      481.26      505.55     15.05 o
 -13   5   9      106.35      113.20      6.31 o
 -11   5   9      354.23      406.44     10.37 o
  -9   5   9      160.76      139.21      7.71 o
  -7   5   9        8.30       14.71      3.66 o
  -5   5   9      103.27      119.64      5.33 o
  -3   5   9      131.46      110.08      5.66 o
  -1   5   9        9.30       10.67      5.83 o
   1   5   9      275.78      276.85     11.73 o
   3   5   9      633.07      607.37     17.28 o
   5   5   9      238.92      252.23     11.54 o
   7   5   9       26.20       23.65      6.87 o
   9   5   9        0.14        0.00      7.61 o
  11   5   9      131.40       97.76     12.52 o
 -28   6   9       12.12       37.60     10.26 o
 -26   6   9       34.21       47.49     12.60 o
 -24   6   9      181.40      163.33     13.57 o
 -22   6   9     1725.21     1741.59     37.31 o
 -20   6   9     4811.11     4807.68     83.56 o
 -18   6   9      392.63      343.13     17.60 o
 -16   6   9      237.45      314.69     10.03 o
 -14   6   9       71.96      104.11      6.41 o
 -12   6   9      102.83       78.03      5.71 o
 -10   6   9     1019.20      982.83     17.04 o
  -8   6   9      336.95      344.84     10.78 o
  -6   6   9        2.56        1.63      3.51 o
  -4   6   9      315.85      281.47     10.93 o
  -2   6   9       94.53      112.04      9.88 o
   0   6   9        0.02        0.00      5.24 o
   2   6   9      113.34      113.61      9.36 o
   4   6   9      367.49      365.95     13.87 o
   6   6   9      549.88      617.72     17.98 o
   8   6   9        2.62        6.70      6.94 o
  10   6   9        8.88        9.12      7.76 o
 -27   7   9      251.93      285.09     17.84 o
 -25   7   9       53.84       39.09     10.44 o
 -23   7   9        0.01        0.00      7.89 o
 -21   7   9      141.44      106.22     18.53 o
 -19   7   9      290.43      194.75     32.38 o
 -17   7   9       21.84       30.74      5.30 o
 -15   7   9      198.07      214.52      8.98 o
 -13   7   9       22.47       11.16      4.33 o
 -11   7   9      203.03      207.93      8.41 o
  -9   7   9       30.10       28.04      5.55 o
  -7   7   9       55.76       46.01      5.31 o
  -5   7   9       10.32        8.00      5.62 o
  -3   7   9      212.01      187.36     16.35 o
  -1   7   9        9.24       21.07      7.20 o
   1   7   9      109.66       79.64     10.14 o
   3   7   9       55.95       46.89      7.60 o
   5   7   9      207.80      212.44     12.03 o
   7   7   9      160.84      185.84     11.95 o
   9   7   9       63.50       80.43     10.22 o
 -26   8   9        0.03        0.00      9.34 o
 -24   8   9        5.75        3.53      7.71 o
 -22   8   9       81.85       67.43      9.70 o
 -20   8   9       52.30       97.16     10.62 o
 -18   8   9       20.93        7.66      5.35 o
 -16   8   9        5.83        3.21      4.22 o
 -14   8   9       66.16       80.12      7.07 o
 -12   8   9      140.72      152.97      8.13 o
 -10   8   9      134.98      133.73      7.68 o
  -8   8   9        1.05        0.00      3.70 o
  -6   8   9      411.44      396.93     16.60 o
  -4   8   9      491.96      516.70     18.68 o
  -2   8   9       10.11       17.88      8.73 o
   0   8   9       74.82       84.70     10.76 o
   2   8   9       22.63       27.81      7.75 o
   4   8   9        8.10       12.04      7.92 o
   6   8   9       37.23       34.91      9.25 o
   8   8   9        5.40        4.49      8.32 o
 -25   9   9      137.34      140.75     43.46 o
 -23   9   9      156.02      140.42     13.01 o
 -21   9   9       52.12       48.90      9.59 o
 -19   9   9      334.29      346.00     17.93 o
 -17   9   9      438.84      423.32     16.86 o
 -15   9   9        6.92       11.97      5.53 o
 -13   9   9      315.19      318.87     12.11 o
 -11   9   9       12.00       12.08      5.24 o
  -9   9   9        0.40        0.00      4.30 o
  -7   9   9       89.05       89.98     10.36 o
  -5   9   9      311.71      317.91     16.35 o
  -3   9   9     1069.36     1043.67     28.27 o
  -1   9   9      474.53      469.97     18.38 o
   1   9   9        9.28        9.98      7.40 o
   3   9   9      523.70      565.45     20.66 o
   5   9   9      126.95      113.91     11.79 o
   7   9   9       77.70       82.23     11.53 o
 -22  10   9       31.04       24.33      9.19 o
 -20  10   9       74.20       96.28     11.50 o
 -18  10   9        0.54        0.00      6.47 o
 -16  10   9       10.33       21.85      8.11 o
 -14  10   9       10.20        5.59      5.62 o
 -12  10   9       38.56       33.76      6.41 o
 -10  10   9      246.39      266.31     12.01 o
  -8  10   9      110.98      106.27     11.42 o
  -6  10   9      594.58      620.93     22.30 o
  -4  10   9      372.13      355.58     19.70 o
  -2  10   9      221.26      283.13     15.43 o
   0  10   9        0.02        6.04      7.72 o
   2  10   9       18.25       26.76      8.98 o
   4  10   9       55.84       43.84      9.85 o
 -19  11   9       40.49       64.99     10.67 o
 -17  11   9       63.73       50.50     10.66 o
 -15  11   9      107.88       93.66     10.96 o
 -13  11   9      113.99      102.93      8.88 o
 -11  11   9       21.50       20.36      7.84 o
  -9  11   9       66.75       51.15      9.05 o
  -7  11   9        3.09        0.00      6.04 o
  -5  11   9      429.47      420.54     17.94 o
  -3  11   9       68.79       96.93     11.57 o
  -1  11   9      106.78      116.59     15.12 o
   1  11   9        1.23        0.00      7.18 o
 -16  12   9       20.23       21.97     10.00 o
 -14  12   9        0.55        0.00     11.33 o
 -12  12   9        2.14       11.86      7.53 o
 -10  12   9        1.88        9.34      8.22 o
  -8  12   9        7.13       11.60      7.60 o
  -6  12   9       40.01       63.69     10.35 o
  -4  12   9        0.49        0.00      7.11 o
  -2  12   9       10.43       11.44     10.47 o
 -28   0  10        0.30        0.33      7.73 o
 -26   0  10       12.54       11.01      7.82 o
 -24   0  10      648.17      634.28     19.08 o
 -22   0  10      974.97     1076.99     24.01 o
 -20   0  10       79.01       82.82      7.88 o
 -18   0  10      355.07      424.45     13.88 o
 -16   0  10     8452.42     8507.28    106.17 o
 -14   0  10     2343.60     2517.35     38.01 o
 -12   0  10     1250.01     1355.25     37.46 o
 -10   0  10     4851.16     4957.87     64.59 o
  -8   0  10    20436.96    19383.99    674.04 o
  -6   0  10    12635.26    12010.89    160.61 o
  -4   0  10     1217.21     1321.37     23.68 o
  -2   0  10     1716.87     1695.22     33.46 o
   0   0  10      125.11      131.03      7.72 o
   2   0  10        1.84       14.44      9.27 o
   4   0  10      319.35      318.08     28.47 o
   6   0  10       11.45       51.33     18.73 o
   8   0  10      397.79      443.03     37.84 o
  10   0  10        1.04        0.00     16.67 o
  12   0  10        8.96        0.00     18.17 o
 -29   1  10        0.10        0.00     15.52 o
 -27   1  10       89.56       96.34      7.80 o
 -25   1  10      114.97      121.89      9.11 o
 -23   1  10      168.85      182.72      8.49 o
 -21   1  10       39.23       21.48      4.90 o
 -19   1  10       53.05       61.14      4.86 o
 -17   1  10        0.48        0.00      2.97 o
 -15   1  10       64.61       71.19      4.74 o
 -13   1  10      235.22      318.54      7.50 o
 -11   1  10     1966.63     2254.80     26.42 o
  -9   1  10       29.27       13.36      5.27 o
  -7   1  10    30847.94    30649.97    247.71 o
  -5   1  10       29.28       39.34      4.02 o
  -3   1  10     1333.46     1448.89     17.95 o
  -1   1  10      112.05      124.69      5.78 o
   1   1  10        1.41        0.00      3.57 o
   3   1  10      129.42      107.82     10.90 o
   5   1  10       22.49       19.11     13.64 o
   7   1  10      170.88      184.17     18.08 o
   9   1  10      105.26      101.36     16.49 o
  11   1  10        8.65        0.00     14.99 o
 -30   2  10        0.03        0.00      9.36 o
 -28   2  10      114.90      106.06     11.14 o
 -26   2  10      172.06      160.07      8.86 o
 -24   2  10       40.34       25.83      5.45 o
 -22   2  10        0.67        0.96      4.33 o
 -20   2  10       22.31       24.77      4.69 o
 -18   2  10      451.41      451.23     11.14 o
 -16   2  10      886.11      911.06     20.89 o
 -14   2  10       17.83       14.56      2.93 o
 -12   2  10     2126.75     2020.31     22.63 o
 -10   2  10     6692.24     6811.11     61.75 o
  -8   2  10     1840.10     1856.14     21.10 o
  -6   2  10     2090.69     2023.28     22.64 o
  -4   2  10       49.80       36.92      5.00 o
  -2   2  10        9.50        9.04      3.17 o
   0   2  10      125.79      116.70      6.71 o
   2   2  10      244.86      253.85     10.83 o
   4   2  10      333.54      360.38     14.95 o
   6   2  10      353.25      313.93     15.10 o
   8   2  10       78.98       59.92     14.61 o
  10   2  10       92.49      107.34     17.63 o
  12   2  10       76.01      106.03     26.79 o
 -31   3  10       21.09       35.26     10.41 o
 -29   3  10        0.70        4.71      8.20 o
 -27   3  10      951.17      927.83     26.51 o
 -25   3  10      781.88      771.72     18.36 o
 -23   3  10     1332.89     1372.42     22.29 o
 -21   3  10      255.16      282.95      9.90 o
 -19   3  10      901.61      972.04     17.11 o
 -17   3  10      726.59      709.95     14.01 o
 -15   3  10     1438.81     1496.67     22.83 o
 -13   3  10       38.32       62.02      5.01 o
 -11   3  10      774.57      734.47     14.36 o
  -9   3  10       42.48       60.01      4.02 o
  -7   3  10     1122.18     1111.26     14.97 o
  -5   3  10     2551.75     2447.20     28.59 o
  -3   3  10     4187.21     4158.18     43.69 o
  -1   3  10      121.94      129.18      6.91 o
   1   3  10      405.90      416.11     13.28 o
   3   3  10       10.10        3.12      5.47 o
   5   3  10       63.60       63.03      7.25 o
   7   3  10       65.27       72.65     10.05 o
   9   3  10        0.16        0.00     10.16 o
  11   3  10       90.72       84.13     16.56 o
 -30   4  10       17.30        3.32      8.73 o
 -28   4  10       87.58      137.45     13.04 o
 -26   4  10      699.62      669.32     23.09 o
 -24   4  10     1225.01     1222.90     23.43 o
 -22   4  10       59.18       58.94      6.30 o
 -20   4  10      419.77      446.24     12.12 o
 -18   4  10      740.46      760.84     15.21 o
 -16   4  10       12.64        0.65      4.25 o
 -14   4  10      406.97      418.86     10.77 o
 -12   4  10       10.06       12.06      3.92 o
 -10   4  10      505.35      482.59     10.86 o
  -8   4  10      577.23      540.56     11.36 o
  -6   4  10      294.64      298.71      7.63 o
  -4   4  10      154.89      133.27      7.15 o
  -2   4  10        7.97       12.33      4.64 o
   0   4  10      109.98      125.68      8.59 o
   2   4  10       94.61       95.56      8.47 o
   4   4  10        2.99        0.00      5.32 o
   6   4  10      644.37      644.74     17.51 o
   8   4  10       31.62       15.06      8.56 o
  10   4  10       10.94       24.99     19.48 o
 -29   5  10        4.17        0.39      8.98 o
 -27   5  10      470.44      497.42     38.96 o
 -25   5  10      134.40      173.71     14.05 o
 -23   5  10       15.91       21.90      7.33 o
 -21   5  10      109.92      139.42      8.99 o
 -19   5  10      148.18      183.35      8.42 o
 -17   5  10      254.01      301.04      9.77 o
 -15   5  10       94.31       93.94      6.41 o
 -13   5  10     1237.33     1174.92     18.92 o
 -11   5  10       62.83       48.15      4.98 o
  -9   5  10      962.68      993.91     16.49 o
  -7   5  10       92.56       96.99      5.78 o
  -5   5  10      245.68      261.07     10.33 o
  -3   5  10      130.01      130.80     10.46 o
  -1   5  10     2706.22     2678.66     40.36 o
   1   5  10      222.57      235.53     12.21 o
   3   5  10      997.25      955.12     22.57 o
   5   5  10       35.16       22.26      6.84 o
   7   5  10      270.30      282.09     13.45 o
   9   5  10       76.99       61.09     11.90 o
 -28   6  10      222.11      233.56     20.59 o
 -26   6  10      125.04      135.14     13.73 o
 -24   6  10      583.93      598.49     22.57 o
 -22   6  10      453.19      431.24     18.85 o
 -20   6  10        1.54        9.96      6.47 o
 -18   6  10      939.59      918.81     25.15 o
 -16   6  10      310.08      337.31     10.75 o
 -14   6  10        7.35        7.20      4.22 o
 -12   6  10        0.21        0.00      3.96 o
 -10   6  10      118.10      109.10      9.94 o
  -8   6  10       29.87       37.79      4.94 o
  -6   6  10      505.39      478.51     12.56 o
  -4   6  10       15.05       13.56      8.02 o
  -2   6  10      190.20      202.19     12.90 o
   0   6  10     1596.46     1610.53     34.80 o
   2   6  10        0.19        4.19      5.55 o
   4   6  10      604.95      559.41     17.07 o
   6   6  10      156.97      159.48     11.01 o
   8   6  10       65.12       50.41      8.84 o
 -27   7  10      367.01      356.42     26.69 o
 -25   7  10        0.04       14.66     10.44 o
 -23   7  10       16.01       15.54      8.78 o
 -21   7  10      626.53      560.04     20.47 o
 -19   7  10       51.17       50.18      6.93 o
 -17   7  10      601.09      604.62     14.44 o
 -15   7  10       19.95       12.74      4.89 o
 -13   7  10        1.09        0.00      4.22 o
 -11   7  10        0.51        0.00      3.66 o
  -9   7  10        7.86       15.36      4.87 o
  -7   7  10      156.38      142.82      8.31 o
  -5   7  10      415.54      393.37     16.04 o
  -3   7  10       10.87        6.41      7.44 o
  -1   7  10      637.70      612.94     21.44 o
   1   7  10       20.87        6.71      7.08 o
   3   7  10      916.83      843.47     23.57 o
   5   7  10       11.08       22.62      8.72 o
   7   7  10        8.32        8.36      7.38 o
 -26   8  10       94.30       83.43     18.41 o
 -24   8  10      657.13      646.64     24.21 o
 -22   8  10      191.24      220.98     20.33 o
 -20   8  10      231.64      184.14     13.78 o
 -18   8  10      343.06      331.24     15.92 o
 -16   8  10        3.01        0.42      4.65 o
 -14   8  10      113.64      107.73      7.61 o
 -12   8  10       57.96       61.92      6.39 o
 -10   8  10       41.34       38.94      5.98 o
  -8   8  10       15.00       13.70      6.35 o
  -6   8  10      155.72      161.55     13.22 o
  -4   8  10       58.22       38.17      8.59 o
  -2   8  10        7.18        5.75      7.28 o
   0   8  10       15.21        9.18      6.97 o
   2   8  10       78.65       65.32      9.98 o
   4   8  10        4.17       12.36      7.97 o
   6   8  10       36.64       35.17      9.14 o
 -25   9  10       74.19      100.22     24.91 o
 -23   9  10       55.73       46.56     11.29 o
 -21   9  10      123.49      143.21     13.57 o
 -19   9  10      108.69       94.93     11.72 o
 -17   9  10      373.03      407.17     19.67 o
 -15   9  10      561.03      519.89     14.47 o
 -13   9  10      392.99      414.23     12.82 o
 -11   9  10        9.38       10.10      5.40 o
  -9   9  10       58.36       66.27      8.47 o
  -7   9  10      415.98      379.92     17.69 o
  -5   9  10      206.79      205.29     17.06 o
  -3   9  10      716.10      734.92     35.36 o
  -1   9  10       37.60       29.92      8.64 o
   1   9  10       50.40       48.24      9.53 o
   3   9  10      234.45      220.22     15.03 o
   5   9  10      107.59      117.42     12.23 o
 -22  10  10        0.67        0.00      8.45 o
 -20  10  10        0.70        0.00      8.76 o
 -18  10  10       66.21       96.78     12.13 o
 -16  10  10      411.75      403.92     15.19 o
 -14  10  10      464.06      470.03     15.47 o
 -12  10  10       51.84       53.74      6.84 o
 -10  10  10      346.46      336.14     18.14 o
  -8  10  10       56.12       86.48     10.94 o
  -6  10  10        2.68        2.63      7.76 o
  -4  10  10       47.48       39.82     15.39 o
  -2  10  10        0.06        5.54      7.38 o
   0  10  10        1.18       11.29      8.02 o
   2  10  10        0.37        5.07      7.66 o
 -19  11  10       71.48       83.18     14.30 o
 -17  11  10       23.58       12.64      8.92 o
 -15  11  10      154.01      130.46     10.56 o
 -13  11  10      145.47      161.69     12.08 o
 -11  11  10       23.60       27.79      9.19 o
  -9  11  10       39.22       38.66      9.59 o
  -7  11  10        6.14        0.00      6.93 o
  -5  11  10       55.95       45.88      9.25 o
  -3  11  10      101.41      144.23     14.49 o
  -1  11  10        0.25        0.00      8.74 o
 -14  12  10       90.41      116.75     11.66 o
 -12  12  10       13.30       19.58     10.68 o
 -10  12  10       22.95       11.36      8.77 o
  -8  12  10        2.83        0.00      7.18 o
  -6  12  10       29.19       18.95     11.01 o
  -4  12  10        5.69        0.00      7.94 o
 -31   1  11      179.47      195.60     19.80 o
 -29   1  11        6.52        4.00      7.50 o
 -27   1  11      197.84      175.27      9.93 o
 -25   1  11      115.26      109.21      8.74 o
 -23   1  11      605.33      627.43     14.54 o
 -21   1  11      274.58      306.72     10.74 o
 -19   1  11      799.09      823.96     15.43 o
 -17   1  11        7.03       11.26      3.47 o
 -15   1  11       27.81       29.62      3.66 o
 -13   1  11     1297.62     1271.12     16.68 o
 -11   1  11      483.51      531.34     10.10 o
  -9   1  11        5.15        3.23      3.27 o
  -7   1  11      158.21      184.27      6.32 o
  -5   1  11      705.43      677.54     12.33 o
  -3   1  11       42.33       60.91      4.37 o
  -1   1  11       47.94       63.62      5.13 o
   1   1  11     1513.66     1456.75     29.30 o
   3   1  11      323.92      330.79     17.08 o
   5   1  11       73.88       61.92     13.43 o
   7   1  11      136.10      187.84     19.65 o
   9   1  11       64.33      112.38     26.23 o
 -32   2  11       11.93       37.66     14.17 o
 -30   2  11       30.08       20.66      9.72 o
 -28   2  11      610.72      573.67     18.48 o
 -26   2  11      179.88      157.87      8.70 o
 -24   2  11       62.94       55.92      6.53 o
 -22   2  11     2586.31     2568.70     32.87 o
 -20   2  11        3.24        2.89      4.72 o
 -18   2  11     3968.36     4132.25     45.27 o
 -16   2  11       98.13      102.63      6.09 o
 -14   2  11     2765.85     2535.82     30.22 o
 -12   2  11      229.69      254.91     16.89 o
 -10   2  11      647.01      680.73     11.45 o
  -8   2  11      337.87      332.48      8.63 o
  -6   2  11       31.18       24.06      3.64 o
  -4   2  11       15.65        6.38      2.82 o
  -2   2  11      360.77      392.60     12.94 o
   0   2  11      294.48      322.01     11.93 o
   2   2  11     1217.60     1263.34     24.79 o
   4   2  11        1.36        0.00      7.05 o
   6   2  11       11.30        0.00      9.91 o
   8   2  11       12.42        0.00      9.85 o
  10   2  11      318.74      335.43     25.61 o
 -31   3  11        7.48       22.12      9.57 o
 -29   3  11      125.79      108.20     11.92 o
 -27   3  11      517.81      578.01     21.32 o
 -25   3  11       92.62       79.87      7.22 o
 -23   3  11       39.11       47.30      6.18 o
 -21   3  11      778.37      768.59     15.86 o
 -19   3  11        3.50        6.91      4.34 o
 -17   3  11        1.78        1.62      4.09 o
 -15   3  11        0.12        3.30      3.69 o
 -13   3  11      619.44      609.31     12.64 o
 -11   3  11       14.28       29.82      4.34 o
  -9   3  11        4.24       10.15      3.85 o
  -7   3  11      321.65      353.80      8.97 o
  -5   3  11        2.99        5.69      3.72 o
  -3   3  11       11.49       20.50      5.32 o
  -1   3  11       28.33       26.59      5.92 o
   1   3  11       55.24       48.41      6.98 o
   3   3  11      244.66      257.22     12.15 o
   5   3  11      119.53      121.65     11.72 o
   7   3  11       93.86       99.39     16.36 o
   9   3  11       24.15       15.87     14.89 o
 -30   4  11       13.90       14.37      8.89 o
 -28   4  11        3.02        0.00      7.36 o
 -26   4  11      224.81      181.36     14.95 o
 -24   4  11       14.49       22.69      5.73 o
 -22   4  11      618.13      605.64     14.56 o
 -20   4  11        1.13        2.66      5.26 o
 -18   4  11     1635.26     1613.50     23.77 o
 -16   4  11     2613.43     2609.08     32.41 o
 -14   4  11     1046.08     1102.91     18.14 o
 -12   4  11       19.92       53.35      9.87 o
 -10   4  11     2159.99     2074.22     26.53 o
  -8   4  11      346.71      370.05      9.75 o
  -6   4  11      128.19      139.59      6.54 o
  -4   4  11        0.20        0.00      3.70 o
  -2   4  11       12.75       12.17      5.44 o
   0   4  11      634.54      665.67     17.72 o
   2   4  11       60.93       49.73     11.08 o
   4   4  11        1.29        0.00      5.57 o
   6   4  11        0.35        0.00      6.99 o
   8   4  11       20.12       25.05     10.69 o
 -29   5  11      178.12      160.20     15.42 o
 -27   5  11      398.52      413.55     19.96 o
 -25   5  11      202.32      251.31     17.01 o
 -23   5  11        4.43       12.12      5.43 o
 -21   5  11       48.40       35.10      5.65 o
 -19   5  11       20.35        9.69      4.65 o
 -17   5  11       23.93       32.88      5.42 o
 -15   5  11      450.40      456.05     11.93 o
 -13   5  11      189.56      188.71      8.23 o
 -11   5  11       50.87       68.89      5.86 o
  -9   5  11     2093.73     2199.70     28.23 o
  -7   5  11       62.85       79.16      5.80 o
  -5   5  11      525.96      529.06     18.10 o
  -3   5  11        2.43        4.99      6.53 o
  -1   5  11      331.00      316.06     20.27 o
   1   5  11       87.47       73.46      8.62 o
   3   5  11       67.33       62.67      8.13 o
   5   5  11        2.76        0.00      5.78 o
   7   5  11       37.13       14.36      8.95 o
   9   5  11       11.81       28.54     11.92 o
 -28   6  11        9.19       30.44     10.56 o
 -26   6  11      207.31      187.13     15.25 o
 -24   6  11      294.42      283.29     17.00 o
 -22   6  11       12.37       18.86      5.96 o
 -20   6  11      168.14      158.13      8.68 o
 -18   6  11       30.50       37.41      5.68 o
 -16   6  11      369.71      312.07     10.61 o
 -14   6  11      122.65      100.89      6.89 o
 -12   6  11     1253.92     1247.97     20.44 o
 -10   6  11      982.07      938.46     17.24 o
  -8   6  11     2803.47     2864.69     34.84 o
  -6   6  11       40.49       30.42      8.33 o
  -4   6  11      717.69      678.95     21.55 o
  -2   6  11     1074.47     1117.61     28.64 o
   0   6  11      163.17      170.44     13.20 o
   2   6  11        6.26        0.00      6.79 o
   4   6  11       64.86       73.13      8.71 o
   6   6  11        0.74        0.00      6.55 o
   8   6  11        1.04        0.00      9.28 o
 -27   7  11       17.74        8.82      9.36 o
 -25   7  11       56.43       60.62     12.28 o
 -23   7  11      160.52      150.73     13.74 o
 -21   7  11      395.70      376.69     14.31 o
 -19   7  11      292.49      325.94     11.60 o
 -17   7  11       81.39       91.74      7.35 o
 -15   7  11      158.46      173.82      9.37 o
 -13   7  11      353.77      375.33     11.76 o
 -11   7  11       27.36       17.26      5.20 o
  -9   7  11     1095.68     1245.81     20.78 o
  -7   7  11      838.05      815.02     23.40 o
  -5   7  11       17.15       12.94      6.91 o
  -3   7  11      188.27      182.64     14.22 o
  -1   7  11      157.18      148.57     15.07 o
   1   7  11        0.01        1.88      7.10 o
   3   7  11        2.89        7.14      7.86 o
   5   7  11        0.96        2.60      7.90 o
   7   7  11        9.27        5.77      9.20 o
 -26   8  11      287.72      227.72     17.66 o
 -24   8  11      384.64      362.63     22.82 o
 -22   8  11       14.29        9.86     10.43 o
 -20   8  11      707.54      761.03     21.31 o
 -18   8  11        1.72        0.00      5.39 o
 -16   8  11       12.27        2.87      4.82 o
 -14   8  11      331.15      291.11     13.85 o
 -12   8  11      402.65      438.87     13.15 o
 -10   8  11      160.41      122.42      8.06 o
  -8   8  11        0.13        0.00      5.96 o
  -6   8  11      472.73      540.46     20.20 o
  -4   8  11       19.39       25.11      8.90 o
  -2   8  11      375.30      350.86     18.22 o
   0   8  11       63.42       46.63     14.29 o
   2   8  11       54.38       71.95     10.63 o
   4   8  11       17.39       21.50      8.66 o
 -25   9  11        9.32        0.00     18.36 o
 -23   9  11       36.98       27.50     10.06 o
 -21   9  11       52.98       68.15     11.26 o
 -19   9  11       23.59       15.87      6.78 o
 -17   9  11       24.41       23.73      6.91 o
 -15   9  11        6.82        9.32      5.95 o
 -13   9  11     1073.29     1077.22     21.24 o
 -11   9  11      416.29      452.68     19.69 o
  -9   9  11      578.34      542.11     20.72 o
  -7   9  11      101.83       76.31     15.22 o
  -5   9  11      642.93      612.95     22.65 o
  -3   9  11      401.98      401.60     20.30 o
  -1   9  11      156.60      153.21     13.14 o
   1   9  11       27.68       10.73      7.92 o
   3   9  11        6.43        2.39      7.79 o
 -22  10  11        0.11        0.00      8.54 o
 -20  10  11        0.00        0.00      8.25 o
 -18  10  11        2.24        4.23      6.69 o
 -16  10  11      202.67      209.16     11.73 o
 -14  10  11       61.83       54.97      7.52 o
 -12  10  11      370.97      349.95     14.43 o
 -10  10  11        0.05       20.57      7.98 o
  -8  10  11      191.31      218.28     15.57 o
  -6  10  11        2.14        0.00      7.51 o
  -4  10  11       38.32       25.99     13.92 o
  -2  10  11       29.12       40.93     10.73 o
   0  10  11       39.04       50.56     10.37 o
 -19  11  11       60.87       65.84     13.30 o
 -17  11  11        1.91        2.21      8.79 o
 -15  11  11       57.66       66.96      9.14 o
 -13  11  11       26.15       34.26      8.65 o
 -11  11  11       34.27       35.55      9.80 o
  -9  11  11      164.56      177.51     14.77 o
  -7  11  11       33.94       20.54      8.35 o
  -5  11  11        4.95        0.18      8.90 o
  -3  11  11       22.76       13.03      9.00 o
 -12  12  11       45.75       31.78     14.08 o
 -10  12  11      133.19      190.23     18.59 o
  -8  12  11      131.00      160.68     26.22 o
 -30   0  12       94.09       83.18     12.13 o
 -28   0  12       12.78        2.67      8.82 o
 -26   0  12        2.26        8.20      8.58 o
 -24   0  12      244.43      251.06     15.23 o
 -22   0  12     2760.19     2885.34     64.40 o
 -20   0  12      591.92      598.44     17.50 o
 -18   0  12      465.93      503.20     15.28 o
 -16   0  12        0.63        0.00      6.22 o
 -14   0  12     4640.36     4650.28     63.34 o
 -12   0  12     1018.13     1089.29     26.57 o
 -10   0  12     2672.56     2222.02     35.92 o
  -8   0  12      746.01      764.00     20.87 o
  -6   0  12       18.15       10.31      4.46 o
  -4   0  12       82.51      106.22      7.84 o
  -2   0  12     1783.01     1786.31     31.77 o
   0   0  12      583.53      519.62     28.85 o
   2   0  12      513.55      510.10     35.59 o
   4   0  12      243.56      286.05     30.72 o
   6   0  12      106.14       35.03     20.04 o
   8   0  12       90.53      109.59     26.23 o
 -31   1  12        0.03        0.00      8.25 o
 -29   1  12       63.41       47.54      8.34 o
 -27   1  12        7.60        0.35      5.58 o
 -25   1  12     1193.08     1137.52     22.31 o
 -23   1  12        2.23        0.00      4.64 o
 -21   1  12       22.82       25.37      5.56 o
 -19   1  12        7.79        4.67      4.26 o
 -17   1  12      184.92      182.37      7.69 o
 -15   1  12      445.02      418.92     10.14 o
 -13   1  12      517.65      551.06     11.55 o
 -11   1  12     1889.09     1918.57     27.96 o
  -9   1  12     7660.34     7185.50     65.02 o
  -7   1  12       92.86       91.76      5.16 o
  -5   1  12       55.65       55.55      4.37 o
  -3   1  12      528.62      559.21     12.58 o
  -1   1  12      116.15      120.43      7.58 o
   1   1  12      269.23      265.02     15.81 o
   3   1  12       18.67        0.00      9.09 o
   5   1  12        0.00        0.00     17.05 o
   7   1  12       23.24       23.43     13.59 o
   9   1  12       43.80       25.66     20.42 o
 -32   2  12       39.69       54.02     12.75 o
 -30   2  12       26.20       34.51     11.61 o
 -28   2  12      220.21      237.40     11.70 o
 -26   2  12       18.61       15.13      5.96 o
 -24   2  12      726.73      709.38     17.48 o
 -22   2  12      292.05      305.54     13.53 o
 -20   2  12       50.12       44.43      5.64 o
 -18   2  12       84.78       95.89      6.49 o
 -16   2  12     1418.25     1529.33     22.12 o
 -14   2  12      412.18      411.01     10.66 o
 -12   2  12        0.23        0.00      3.39 o
 -10   2  12     1505.33     1614.18     20.19 o
  -8   2  12      726.61      769.21     12.91 o
  -6   2  12      152.31      142.03      5.99 o
  -4   2  12       65.48       53.56      5.41 o
  -2   2  12      108.53      100.83      7.11 o
   0   2  12        5.53        0.85      5.38 o
   2   2  12      160.72      192.32     14.48 o
   4   2  12       82.01       48.03     12.03 o
   6   2  12        9.79       14.59     21.26 o
   8   2  12      133.27      136.10     19.20 o
 -31   3  12       37.52       35.58     12.06 o
 -29   3  12       16.63       26.49      9.82 o
 -27   3  12        9.93       11.74      5.99 o
 -25   3  12      427.90      432.80     15.24 o
 -23   3  12       72.45       66.51      6.70 o
 -21   3  12      330.34      357.86     11.24 o
 -19   3  12       90.14      105.23      6.97 o
 -17   3  12       48.14       49.39      5.64 o
 -15   3  12      992.74     1073.32     17.97 o
 -13   3  12      438.94      420.47     12.72 o
 -11   3  12       22.95       30.23      4.61 o
  -9   3  12       19.94       24.59      4.31 o
  -7   3  12       12.04        6.45      3.35 o
  -5   3  12        3.26        2.26      3.52 o
  -3   3  12       11.73       39.00      7.57 o
  -1   3  12      583.95      603.22     16.99 o
   1   3  12      618.39      632.92     17.96 o
   3   3  12        7.21        0.00      9.36 o
   5   3  12      162.46      159.05     13.27 o
   7   3  12        1.51        0.00     20.61 o
 -30   4  12      122.64      138.27     13.81 o
 -28   4  12       53.03       48.37     10.58 o
 -26   4  12       57.54       53.84      7.82 o
 -24   4  12       86.27       88.89      7.53 o
 -22   4  12      222.49      229.96      9.71 o
 -20   4  12       17.05        1.78      4.66 o
 -18   4  12        1.33        0.00      4.10 o
 -16   4  12      410.84      371.83     10.85 o
 -14   4  12     2489.90     2555.47     31.92 o
 -12   4  12      884.11      914.77     16.41 o
 -10   4  12        1.86        0.51      3.69 o
  -8   4  12      267.71      253.17     11.12 o
  -6   4  12        3.35        8.72      4.93 o
  -4   4  12      721.31      635.85     27.90 o
  -2   4  12       35.63       22.57      6.10 o
   0   4  12      445.92      442.44     15.34 o
   2   4  12      222.77      188.12     11.56 o
   4   4  12       42.37       29.72      8.87 o
   6   4  12       15.98       31.17     10.92 o
   8   4  12       17.71       22.85     19.86 o
 -29   5  12        4.81        0.00      8.79 o
 -27   5  12       32.42       51.18     10.37 o
 -25   5  12       43.14       43.29      7.43 o
 -23   5  12       54.76       50.87      6.60 o
 -21   5  12        7.10        6.08      4.76 o
 -19   5  12      158.84      135.49      7.94 o
 -17   5  12       71.59       65.20      6.25 o
 -15   5  12      111.13      123.74      7.37 o
 -13   5  12      301.01      293.63      9.96 o
 -11   5  12      613.46      615.79     13.76 o
  -9   5  12       52.70       67.75      5.89 o
  -7   5  12     1669.45     1689.61     30.34 o
  -5   5  12      341.74      364.03     15.91 o
  -3   5  12      772.38      678.92     21.97 o
  -1   5  12      140.15      137.14     11.71 o
   1   5  12       95.67       68.97      8.75 o
   3   5  12       34.29       34.34      7.68 o
   5   5  12        6.13       10.46      7.94 o
   7   5  12       21.09       33.06     12.04 o
 -28   6  12      133.60      176.45     15.16 o
 -26   6  12      489.42      519.85     30.12 o
 -24   6  12      106.74       72.22      8.39 o
 -22   6  12      117.20      123.80      8.51 o
 -20   6  12      218.98      234.45     10.15 o
 -18   6  12       60.77       67.19      6.56 o
 -16   6  12      123.01      125.74      7.85 o
 -14   6  12      461.54      394.46     11.77 o
 -12   6  12      323.22      380.61     11.54 o
 -10   6  12     1080.53     1203.29     20.19 o
  -8   6  12      697.46      697.41     18.42 o
  -6   6  12      421.78      448.87     18.12 o
  -4   6  12      365.40      345.46     16.94 o
  -2   6  12       10.66        5.36      7.96 o
   0   6  12       47.91       39.67      9.19 o
   2   6  12      144.99      126.85     15.38 o
   4   6  12        6.59        0.00      7.47 o
   6   6  12        2.93        0.00      9.96 o
 -27   7  12       11.33       10.76      9.75 o
 -25   7  12      467.57      415.10     20.03 o
 -23   7  12       39.88       51.46      8.20 o
 -21   7  12        4.56        9.05      7.13 o
 -19   7  12      507.93      566.79     14.96 o
 -17   7  12       15.33       14.80      5.13 o
 -15   7  12      257.82      256.66     10.51 o
 -13   7  12       63.36       66.72      6.78 o
 -11   7  12     1266.71     1254.39     21.58 o
  -9   7  12     1161.52     1124.39     28.40 o
  -7   7  12      458.25      486.25     19.00 o
  -5   7  12      388.50      372.97     18.11 o
  -3   7  12      379.64      361.81     17.79 o
  -1   7  12       86.44       81.08     15.09 o
   1   7  12      359.54      359.40     18.79 o
   3   7  12       47.08       49.44      9.96 o
   5   7  12       24.19       20.04     10.17 o
 -26   8  12      135.46      165.35     15.42 o
 -24   8  12       22.89       23.52     10.67 o
 -22   8  12       14.25       24.60      8.27 o
 -20   8  12      156.33      165.21     10.87 o
 -18   8  12       33.05       36.56      6.50 o
 -16   8  12      246.09      251.08     10.93 o
 -14   8  12      181.93      240.60     10.71 o
 -12   8  12      291.45      280.34     11.03 o
 -10   8  12      226.09      224.10     14.33 o
  -8   8  12       68.11       44.24      9.44 o
  -6   8  12       80.86       90.68     11.26 o
  -4   8  12      317.85      327.73     28.15 o
  -2   8  12      248.24      266.24     16.79 o
   0   8  12        0.61        5.53      7.86 o
   2   8  12       19.31       13.02      8.56 o
 -25   9  12      123.42       68.19     26.79 o
 -23   9  12       95.10       93.46     13.09 o
 -21   9  12        4.07        0.55      7.24 o
 -19   9  12       26.68       29.73      7.46 o
 -17   9  12      113.83      118.24      9.01 o
 -15   9  12       51.59       33.71      6.67 o
 -13   9  12       58.16       32.17      6.59 o
 -11   9  12        3.60        0.00      6.77 o
  -9   9  12        5.79       10.10      7.59 o
  -7   9  12      154.37      153.64     13.42 o
  -5   9  12       37.48       49.33     16.82 o
  -3   9  12       33.70       24.85      8.47 o
  -1   9  12      174.29      159.12     13.55 o
   1   9  12       67.73       79.98     11.50 o
 -22  10  12        3.93       17.73     29.50 o
 -20  10  12       83.99      104.41     12.21 o
 -18  10  12      254.27      279.13     13.88 o
 -16  10  12       19.96       18.45      6.65 o
 -14  10  12        0.89        1.69      6.54 o
 -12  10  12       43.00       61.56     11.09 o
 -10  10  12      121.51      124.90     22.31 o
  -8  10  12       62.29       57.29     10.40 o
  -6  10  12      140.86      166.33     14.77 o
  -4  10  12      108.79      105.01     16.73 o
  -2  10  12      339.17      365.46     18.83 o
 -19  11  12       18.16       38.65     14.88 o
 -17  11  12       20.67       17.13      8.34 o
 -15  11  12       24.69       21.66      8.93 o
 -13  11  12       39.01       47.18     10.73 o
 -11  11  12       54.32       68.64     11.94 o
  -9  11  12        2.62        0.80      8.02 o
  -7  11  12      109.70      133.84     14.44 o
  -5  11  12       19.06       28.97     12.70 o
 -31   1  13       12.80        7.72      6.98 o
 -29   1  13      223.20      211.62     11.32 o
 -27   1  13       23.89       27.77      8.25 o
 -25   1  13      448.31      444.64     14.28 o
 -23   1  13      111.53      113.85      8.28 o
 -21   1  13        1.44        3.18      4.39 o
 -19   1  13       11.47        3.03      4.21 o
 -17   1  13      155.86      186.17      7.92 o
 -15   1  13       16.46       11.37      4.21 o
 -13   1  13      792.09      782.03     14.64 o
 -11   1  13       42.11       49.62      4.83 o
  -9   1  13       53.86       43.63      4.48 o
  -7   1  13      496.14      547.41     12.04 o
  -5   1  13     1201.14     1172.70     17.33 o
  -3   1  13       33.31       38.00      5.77 o
  -1   1  13      131.48      122.65     11.98 o
   1   1  13       22.62       17.65      8.61 o
   3   1  13       72.91       91.51     15.49 o
   5   1  13       93.69      146.06     19.01 o
   7   1  13        0.17        3.56     13.38 o
 -32   2  13       75.33       60.85     12.73 o
 -30   2  13       46.99       31.68     12.74 o
 -28   2  13        6.99        0.00      5.49 o
 -26   2  13      100.53      111.46      8.76 o
 -24   2  13      779.41      777.44     16.85 o
 -22   2  13        0.22        0.70      4.67 o
 -20   2  13       67.08       62.39      6.19 o
 -18   2  13      150.92      176.25      8.03 o
 -16   2  13      382.76      456.13     11.76 o
 -14   2  13      582.02      583.56     12.96 o
 -12   2  13      807.26      837.30     15.37 o
 -10   2  13      601.19      589.47     12.83 o
  -8   2  13       22.95       28.96      4.08 o
  -6   2  13      557.44      545.78     11.29 o
  -4   2  13        4.41        4.49      4.49 o
  -2   2  13       73.52       70.86      7.83 o
   0   2  13        5.33        6.98      6.81 o
   2   2  13       31.09       16.75      9.04 o
   4   2  13       79.26       75.70     15.00 o
   6   2  13        7.17        5.71     18.92 o
 -31   3  13       94.19      104.91     14.63 o
 -29   3  13       79.57       78.25      9.78 o
 -27   3  13       75.18      118.27      8.74 o
 -25   3  13      309.09      293.12     11.27 o
 -23   3  13       19.51       18.90      5.44 o
 -21   3  13        3.10        1.42      4.52 o
 -19   3  13      398.55      369.20     11.51 o
 -17   3  13       88.04       77.67      6.40 o
 -15   3  13        3.07        0.00      3.77 o
 -13   3  13     1410.64     1304.07     20.25 o
 -11   3  13      116.15      126.11      6.87 o
  -9   3  13      155.99      156.35      7.41 o
  -7   3  13       90.00       78.64      6.02 o
  -5   3  13      606.94      644.75     15.29 o
  -3   3  13     1869.20     1665.17     34.09 o
  -1   3  13      198.99      184.08     14.96 o
   1   3  13        7.47        0.00      5.78 o
   3   3  13      115.25      148.76     14.53 o
   5   3  13        3.70        0.46     13.02 o
 -30   4  13       23.13       17.83      9.95 o
 -28   4  13      793.31      774.14     20.13 o
 -26   4  13       42.26       47.81      6.98 o
 -24   4  13      183.93      208.22      9.96 o
 -22   4  13        0.29        0.14      4.83 o
 -20   4  13       65.00       63.63      6.60 o
 -18   4  13      321.36      316.39     10.67 o
 -16   4  13      222.62      204.81      8.82 o
 -14   4  13      179.38      160.04      7.94 o
 -12   4  13        2.61        3.85      4.17 o
 -10   4  13      145.97      161.28      7.74 o
  -8   4  13      130.54      131.58      7.39 o
  -6   4  13      266.46      277.48     14.37 o
  -4   4  13       15.03       15.35      7.55 o
  -2   4  13      225.57      236.11     16.39 o
   0   4  13      113.02      126.39     11.14 o
   2   4  13       77.95       81.65      9.62 o
   4   4  13       28.36       14.49      8.69 o
   6   4  13        0.17        0.00     16.48 o
 -29   5  13        2.77        0.00      8.89 o
 -27   5  13        6.42       18.25      7.67 o
 -25   5  13       92.89       70.95      7.55 o
 -23   5  13      299.97      309.68     11.71 o
 -21   5  13      340.42      332.70     11.56 o
 -19   5  13       68.33       65.29      6.84 o
 -17   5  13        0.00        0.00      4.64 o
 -15   5  13       41.36       46.20      6.03 o
 -13   5  13       12.68       16.20      5.82 o
 -11   5  13      553.81      624.60     14.13 o
  -9   5  13      452.42      406.33     11.46 o
  -7   5  13       57.27       72.82     12.52 o
  -5   5  13      102.02       94.53     12.11 o
  -3   5  13        2.37        0.00      7.13 o
  -1   5  13       23.34       23.68      8.29 o
   1   5  13        4.58       13.11      8.37 o
   3   5  13        2.86       11.77      7.87 o
   5   5  13        0.02        0.00      9.60 o
 -28   6  13      140.85      126.43     14.18 o
 -26   6  13       51.12       40.90      8.55 o
 -24   6  13      753.81      729.19     17.61 o
 -22   6  13      286.95      337.44     12.32 o
 -20   6  13        9.24        8.99      5.15 o
 -18   6  13        2.13        0.00      4.50 o
 -16   6  13      569.62      601.95     14.90 o
 -14   6  13        3.63        0.00      4.70 o
 -12   6  13      189.70      226.93      9.73 o
 -10   6  13        3.62        6.09      4.98 o
  -8   6  13      190.43      181.28     21.01 o
  -6   6  13      125.77      107.52     11.40 o
  -4   6  13        7.46        0.00      6.72 o
  -2   6  13        1.19        0.99      7.57 o
   0   6  13        0.08        7.55      8.27 o
   2   6  13       30.96       16.76      8.34 o
   4   6  13       88.73      100.24     13.42 o
 -27   7  13       66.61       63.71     11.87 o
 -25   7  13        6.54        0.00      8.84 o
 -23   7  13      423.45      412.41     15.26 o
 -21   7  13      321.53      282.23     12.96 o
 -19   7  13       15.76       15.40      5.49 o
 -17   7  13       26.11       16.42      5.50 o
 -15   7  13       10.84        0.00      4.91 o
 -13   7  13       16.64        5.46      5.64 o
 -11   7  13        3.12        9.31      5.56 o
  -9   7  13       14.84       14.88      7.61 o
  -7   7  13        1.25        0.00      8.69 o
  -5   7  13        2.39       10.22      7.96 o
  -3   7  13       14.49       17.15      9.19 o
  -1   7  13      210.33      205.54     15.28 o
   1   7  13       48.01       31.15      8.94 o
   3   7  13       70.09       44.25     11.33 o
 -26   8  13        1.23        0.00      8.97 o
 -24   8  13        2.76        0.33      8.92 o
 -22   8  13      120.80      150.26     10.77 o
 -20   8  13       22.90       22.74      6.52 o
 -18   8  13       91.41       94.20      8.22 o
 -16   8  13       59.87       54.20      7.24 o
 -14   8  13       98.00       99.47      8.69 o
 -12   8  13       26.52       14.39      6.24 o
 -10   8  13       12.70       11.08      7.67 o
  -8   8  13      154.99      170.62     13.73 o
  -6   8  13      368.84      395.94     19.60 o
  -4   8  13        1.07        7.42      8.40 o
  -2   8  13       25.33       17.84      9.24 o
   0   8  13       16.40       21.20      9.06 o
 -25   9  13        0.35        0.00     20.79 o
 -23   9  13       57.01       58.54     16.74 o
 -21   9  13      183.06      192.26     12.22 o
 -19   9  13       65.33       91.91      8.77 o
 -17   9  13       27.02       25.76      6.73 o
 -15   9  13      171.04      195.41     10.73 o
 -13   9  13       34.97       39.17      8.26 o
 -11   9  13       19.22        0.53      7.63 o
  -9   9  13        0.69        0.00      9.63 o
  -7   9  13       68.24       84.58     11.97 o
  -5   9  13       72.53       74.07     12.23 o
  -3   9  13        4.88       19.00      8.57 o
  -1   9  13       30.89       21.13     11.88 o
 -22  10  13       25.01       33.65     12.55 o
 -20  10  13        6.19        9.60      8.70 o
 -18  10  13        0.46        8.23      7.04 o
 -16  10  13       68.25       84.15     10.90 o
 -14  10  13       23.08       21.60      9.28 o
 -12  10  13      262.83      307.37     18.07 o
 -10  10  13        4.81       14.87      9.24 o
  -8  10  13      398.06      425.98     21.12 o
  -6  10  13        0.85        0.00      8.30 o
  -4  10  13      272.82      192.70    122.79 o
 -17  11  13       28.07       25.04     10.10 o
 -15  11  13       34.60       26.49     11.92 o
 -13  11  13       63.20       35.95     12.72 o
 -11  11  13       99.64       90.90     14.93 o
  -9  11  13       17.76       11.84     13.29 o
 -32   0  14        2.35        2.96     10.37 o
 -30   0  14      659.11      688.95     26.74 o
 -28   0  14      166.77      178.42     15.15 o
 -26   0  14      522.32      554.91     23.07 o
 -24   0  14     1047.10     1058.75     30.66 o
 -22   0  14      179.38      168.84     16.04 o
 -20   0  14       17.32       58.67     16.21 o
 -18   0  14      907.76      952.52     26.93 o
 -16   0  14      504.98      510.25     15.48 o
 -14   0  14      437.86      485.79     21.79 o
 -12   0  14     3894.72     3779.11     55.70 o
 -10   0  14      352.70      320.27     18.36 o
  -8   0  14      227.57      180.85     10.27 o
  -6   0  14      131.00      126.51      9.25 o
  -4   0  14      105.49      122.47     11.04 o
  -2   0  14       21.11       15.75      9.99 o
   0   0  14      140.88      132.82     23.04 o
   2   0  14      624.88      692.56     47.21 o
   4   0  14      678.05      807.95     53.20 o
 -33   1  14       52.59       50.62     10.86 o
 -31   1  14        0.61        0.00      6.87 o
 -29   1  14      147.26      151.05     10.48 o
 -27   1  14      556.60      546.20     16.41 o
 -25   1  14       96.00      106.69      8.71 o
 -23   1  14      540.21      550.31     15.46 o
 -21   1  14        0.00        0.00      4.92 o
 -19   1  14       34.27       57.82      5.94 o
 -17   1  14      403.20      387.27     11.01 o
 -15   1  14      402.82      393.26     10.89 o
 -13   1  14      951.47     1045.61     19.71 o
 -11   1  14      391.89      451.72     10.56 o
  -9   1  14     1464.87     1351.88     19.20 o
  -7   1  14      223.44      228.19      8.64 o
  -5   1  14       10.72       14.39      4.69 o
  -3   1  14      170.56      204.74     10.66 o
  -1   1  14       60.19       46.38     10.35 o
   1   1  14        0.04        0.00     10.33 o
   3   1  14       19.35       19.76     13.73 o
   5   1  14       92.72       67.52     16.92 o
 -32   2  14       24.44       13.67      9.28 o
 -30   2  14       34.96       37.83      8.01 o
 -28   2  14       84.82       99.37      9.00 o
 -26   2  14       52.80       39.12      7.13 o
 -24   2  14      631.88      597.95     18.58 o
 -22   2  14      310.18      275.09     11.34 o
 -20   2  14       76.77       67.15      6.42 o
 -18   2  14      135.35      137.39      7.60 o
 -16   2  14       95.54       82.35      6.44 o
 -14   2  14      625.62      603.26     13.53 o
 -12   2  14      162.34      159.73      8.32 o
 -10   2  14      145.61      164.49      7.78 o
  -8   2  14       70.07       57.93      6.78 o
  -6   2  14      163.58      141.37      8.30 o
  -4   2  14        0.24        0.00      5.35 o
  -2   2  14      367.38      367.99     14.26 o
   0   2  14       53.64       43.49     10.22 o
   2   2  14        4.79        4.84     11.64 o
   4   2  14       21.42       32.30     20.23 o
 -31   3  14        0.04        8.95      9.05 o
 -29   3  14      823.68      844.40     21.34 o
 -27   3  14      143.41      154.53     10.38 o
 -25   3  14      368.80      378.77     12.84 o
 -23   3  14       10.20       10.80      5.34 o
 -21   3  14       93.97       88.95      7.27 o
 -19   3  14       45.09       48.06      6.00 o
 -17   3  14       12.29       27.24      9.01 o
 -15   3  14      100.49      103.50      6.93 o
 -13   3  14       60.28       67.95      6.26 o
 -11   3  14      770.36      776.02     16.76 o
  -9   3  14       21.71       13.99      4.77 o
  -7   3  14      505.68      450.27     19.53 o
  -5   3  14        0.38        0.00      6.32 o
  -3   3  14      101.73       85.80      9.81 o
  -1   3  14       15.72        1.83      6.50 o
   1   3  14       31.79       34.66     10.74 o
   3   3  14        6.90       14.08     12.13 o
   5   3  14       23.65        5.62     17.05 o
 -30   4  14       52.87       58.70     13.62 o
 -28   4  14      967.18     1035.90     23.29 o
 -26   4  14       29.50       36.69      6.94 o
 -24   4  14      477.47      459.61     16.70 o
 -22   4  14      229.24      203.08      9.66 o
 -20   4  14      316.41      324.04     16.60 o
 -18   4  14     1764.40     1761.19     26.46 o
 -16   4  14       66.07       76.22      6.83 o
 -14   4  14     1215.44     1293.93     21.18 o
 -12   4  14       13.28       15.99      4.98 o
 -10   4  14       95.11      103.31      7.69 o
  -8   4  14        5.05       10.76      6.44 o
  -6   4  14        0.55        2.20      9.46 o
  -4   4  14      135.47      133.88     11.53 o
  -2   4  14      299.98      327.46     19.93 o
   0   4  14       16.63        8.93      8.90 o
   2   4  14       40.17       33.09     20.24 o
   4   4  14        7.37       24.62     13.94 o
 -29   5  14       22.90       32.35     10.58 o
 -27   5  14      155.34      167.52     11.15 o
 -25   5  14      253.58      248.38     12.77 o
 -23   5  14      216.11      232.41     10.76 o
 -21   5  14       43.22       48.50      6.70 o
 -19   5  14      432.83      399.73     12.49 o
 -17   5  14        3.78        8.75      6.18 o
 -15   5  14       47.27       55.28      6.54 o
 -13   5  14       13.73       16.55      5.19 o
 -11   5  14      265.30      240.70      9.74 o
  -9   5  14      126.73      134.01     11.69 o
  -7   5  14     1269.93     1280.88     31.27 o
  -5   5  14       15.01        0.00      6.74 o
  -3   5  14      133.99      117.22     11.91 o
  -1   5  14       73.02       65.80     10.24 o
   1   5  14      232.06      254.03     16.13 o
   3   5  14        4.43        0.00     12.46 o
 -28   6  14        0.83        1.02      9.63 o
 -26   6  14      136.49      106.39      9.95 o
 -24   6  14        3.28        0.00      5.61 o
 -22   6  14      114.34      127.74     10.03 o
 -20   6  14      219.56      233.87     10.78 o
 -18   6  14        6.18        4.48      5.25 o
 -16   6  14      823.96      781.94     17.38 o
 -14   6  14      902.18      946.56     18.92 o
 -12   6  14        0.25        0.00      5.22 o
 -10   6  14       21.32       11.94      7.27 o
  -8   6  14        9.38        3.81      7.57 o
  -6   6  14      124.47      118.65     11.93 o
  -4   6  14        1.68        0.00      9.06 o
  -2   6  14       25.65       13.32      8.96 o
   0   6  14        6.93        3.14      8.60 o
   2   6  14        1.66        7.31      9.91 o
 -27   7  14       38.68       16.27      9.68 o
 -25   7  14      450.97      498.92     17.03 o
 -23   7  14       28.62       31.51      6.63 o
 -21   7  14        6.97        0.00      5.28 o
 -19   7  14        6.70        2.75      5.32 o
 -17   7  14      167.42      129.16      8.91 o
 -15   7  14      650.21      606.18     15.63 o
 -13   7  14        8.60        0.36      5.39 o
 -11   7  14      429.77      443.94     18.91 o
  -9   7  14      108.89      109.37     11.77 o
  -7   7  14       11.15       12.14      9.42 o
  -5   7  14      108.95      126.44     13.30 o
  -3   7  14       88.24       94.41     12.29 o
  -1   7  14        3.98        5.21      8.79 o
   1   7  14       16.40       15.07     10.35 o
 -26   8  14      385.37      346.64     22.72 o
 -24   8  14       23.34       38.85      8.30 o
 -22   8  14        0.92        7.38      7.77 o
 -20   8  14      134.20      128.21     10.21 o
 -18   8  14        1.11        0.00      5.36 o
 -16   8  14       45.44       57.36      7.57 o
 -14   8  14       26.34       28.07      6.47 o
 -12   8  14      426.39      423.60     19.06 o
 -10   8  14      366.07      409.06     19.11 o
  -8   8  14        2.81        6.27      9.60 o
  -6   8  14       92.72       79.32     12.17 o
  -4   8  14       16.55       22.95     10.07 o
  -2   8  14        3.37        0.01      7.92 o
 -23   9  14       19.31       37.87      8.49 o
 -21   9  14       19.28       14.99      7.57 o
 -19   9  14       29.16       25.87      6.89 o
 -17   9  14      261.90      261.29     12.28 o
 -15   9  14       18.97       27.10      8.08 o
 -13   9  14        3.21        0.00     10.17 o
 -11   9  14        8.75        0.00      8.21 o
  -9   9  14       52.94       74.29     11.48 o
  -7   9  14       14.52       32.36     10.48 o
  -5   9  14       31.62       45.92     11.60 o
  -3   9  14       11.79        0.00     14.42 o
 -20  10  14       41.14       48.51      9.92 o
 -18  10  14       71.73       50.58      8.21 o
 -16  10  14       42.63       37.50      9.19 o
 -14  10  14       31.52       42.05     10.81 o
 -12  10  14      101.81       94.80     12.57 o
 -10  10  14       34.90       43.25     10.76 o
  -8  10  14        1.78       16.48     12.90 o
 -33   1  15        1.92        0.00      7.28 o
 -31   1  15       31.23       35.84      8.36 o
 -29   1  15        2.55        2.10      6.43 o
 -27   1  15        0.27        6.95      6.40 o
 -25   1  15      187.57      194.72     11.75 o
 -23   1  15        3.05        0.00      5.48 o
 -21   1  15       17.86       19.46      6.07 o
 -19   1  15        0.38        1.36      4.98 o
 -17   1  15       64.72       64.69      6.04 o
 -15   1  15       15.68       33.24      6.03 o
 -13   1  15       66.14       55.58      7.54 o
 -11   1  15      162.29      170.66      8.27 o
  -9   1  15       19.59       23.31      6.57 o
  -7   1  15      433.59      408.51     20.48 o
  -5   1  15      820.44      805.23     19.34 o
  -3   1  15       68.05       64.97     10.83 o
  -1   1  15       36.41       44.84     24.35 o
   1   1  15        2.46       17.05     12.05 o
   3   1  15       11.91       14.31     13.70 o
 -32   2  15       11.23       13.95      7.46 o
 -30   2  15      622.72      630.60     18.69 o
 -28   2  15       34.93       32.47      8.43 o
 -26   2  15       43.37       40.14      7.62 o
 -24   2  15       93.93      107.67      9.15 o
 -22   2  15        6.72        4.74      5.48 o
 -20   2  15      732.17      676.19     15.36 o
 -18   2  15       51.58       46.05      5.98 o
 -16   2  15       43.87       54.49      5.96 o
 -14   2  15      586.26      559.76     13.48 o
 -12   2  15        0.56        0.00      4.63 o
 -10   2  15      161.17      157.32      8.17 o
  -8   2  15       66.35       76.88      6.66 o
  -6   2  15        8.52        3.83      5.62 o
  -4   2  15       18.46       26.31      6.95 o
  -2   2  15      102.11       87.68     12.08 o
   0   2  15       13.50       12.65     15.27 o
   2   2  15        7.51       12.54     12.18 o
 -31   3  15       17.66        0.41      7.48 o
 -29   3  15      243.65      209.74     15.57 o
 -27   3  15        3.45       14.26      6.78 o
 -25   3  15      114.74      112.67      8.39 o
 -23   3  15       54.91       40.28      6.67 o
 -21   3  15      168.54      179.65      9.24 o
 -19   3  15     1012.75     1034.80     19.38 o
 -17   3  15      354.72      347.88     14.13 o
 -15   3  15        7.35        6.97      5.02 o
 -13   3  15      467.75      489.33     13.06 o
 -11   3  15      390.85      371.59     11.67 o
  -9   3  15       10.03        2.54      5.26 o
  -7   3  15       65.03       65.72      9.29 o
  -5   3  15        5.12        0.00      5.82 o
  -3   3  15       15.06        1.56      6.55 o
  -1   3  15        0.05        0.00      9.87 o
   1   3  15        1.32       16.86     16.48 o
   3   3  15        9.99        0.00     17.98 o
 -30   4  15      311.64      320.89     15.91 o
 -28   4  15       15.18       20.73      8.73 o
 -26   4  15        2.85        0.00      5.67 o
 -24   4  15      136.11      131.36      9.04 o
 -22   4  15      256.32      232.17     10.55 o
 -20   4  15      369.00      383.72     12.47 o
 -18   4  15      145.53      155.64      8.75 o
 -16   4  15      243.87      261.16     10.29 o
 -14   4  15      213.54      191.40      9.45 o
 -12   4  15       66.57       68.47      8.03 o
 -10   4  15     1232.92     1161.89     22.47 o
  -8   4  15        0.39        2.69      6.69 o
  -6   4  15        9.89        0.38      6.86 o
  -4   4  15        3.25        1.57      6.82 o
  -2   4  15       15.67       12.11      8.40 o
   0   4  15        2.85        0.00     21.26 o
   2   4  15       32.11       13.45     13.52 o
 -29   5  15        0.87        0.00      8.44 o
 -27   5  15       32.94       36.61      7.49 o
 -25   5  15       34.97       26.70      6.69 o
 -23   5  15       41.40       41.25      6.81 o
 -21   5  15      219.08      216.27     10.17 o
 -19   5  15       75.54       67.36      7.39 o
 -17   5  15      199.12      195.23     13.56 o
 -15   5  15      278.42      291.85     11.15 o
 -13   5  15      137.00      114.54      8.11 o
 -11   5  15        6.70        9.72      7.14 o
  -9   5  15       60.78       47.00      8.91 o
  -7   5  15       70.67       68.16     10.65 o
  -5   5  15      305.30      342.03     17.40 o
  -3   5  15       27.47       34.10      9.27 o
  -1   5  15       30.97       25.49      9.69 o
   1   5  15       70.93       12.93     24.54 o
 -28   6  15      102.23      103.11     10.38 o
 -26   6  15        2.60        5.11      6.22 o
 -24   6  15        8.67        9.38      6.17 o
 -22   6  15      173.23      158.10      9.63 o
 -20   6  15       76.03       87.41      8.07 o
 -18   6  15        9.38       10.47      5.77 o
 -16   6  15      132.59      145.01      9.09 o
 -14   6  15      122.98      115.76      8.34 o
 -12   6  15       44.10       54.42     11.28 o
 -10   6  15       89.77      105.80     11.63 o
  -8   6  15      114.34      134.98     13.82 o
  -6   6  15       52.54       44.88      9.87 o
  -4   6  15       17.72       25.88      9.06 o
  -2   6  15        4.78        0.00      8.60 o
   0   6  15       21.05       21.70     10.91 o
 -27   7  15       23.65       28.61      8.90 o
 -25   7  15      172.47      180.88     13.53 o
 -23   7  15        1.58        0.00      5.87 o
 -21   7  15       15.08       11.77      6.13 o
 -19   7  15       93.62      105.86     10.22 o
 -17   7  15      111.92      131.47      9.68 o
 -15   7  15       38.90       36.77      6.73 o
 -13   7  15       11.42       16.31      7.71 o
 -11   7  15      422.14      449.67     19.94 o
  -9   7  15      240.98      241.16     16.17 o
  -7   7  15        0.03        0.00      8.20 o
  -5   7  15       12.39       13.70      9.57 o
  -3   7  15       13.38       16.71      9.65 o
 -26   8  15      103.28      108.68     15.49 o
 -24   8  15       17.13       20.75      7.68 o
 -22   8  15       32.16       56.20      8.29 o
 -20   8  15        2.48        5.20      7.97 o
 -18   8  15       91.58      104.66      9.10 o
 -16   8  15        0.07       10.77      6.19 o
 -14   8  15      377.20      426.25     20.05 o
 -12   8  15       25.43       18.13     10.39 o
 -10   8  15      124.14      114.33     13.62 o
  -8   8  15      516.34      507.79     22.73 o
  -6   8  15       10.75       18.35      9.74 o
  -4   8  15       21.71       12.60     10.13 o
 -23   9  15        0.37        2.02      7.37 o
 -21   9  15       22.25       15.56      6.84 o
 -19   9  15       30.66       25.11      9.61 o
 -17   9  15       50.93       47.52      8.75 o
 -15   9  15       26.36       44.70     10.44 o
 -13   9  15       72.83       83.14     12.06 o
 -11   9  15       50.72       50.75     10.86 o
  -9   9  15        1.10        0.91      9.10 o
  -7   9  15       68.47       83.94     18.81 o
 -18  10  15      146.66      192.86     14.25 o
 -16  10  15        4.97       23.05     13.11 o
 -14  10  15      410.64      445.32     25.54 o
 -12  10  15        1.89        4.30     12.38 o
 -32   0  16       96.23       90.54     14.42 o
 -30   0  16       23.70       19.68     12.32 o
 -28   0  16      176.62      139.24     14.94 o
 -26   0  16        8.16        5.64      9.14 o
 -24   0  16      901.75      924.61     29.41 o
 -22   0  16       70.07       86.33     11.94 o
 -20   0  16       11.56       17.19      8.61 o
 -18   0  16        2.43        0.00      7.23 o
 -16   0  16       52.52       37.30     12.37 o
 -14   0  16       10.70        0.00     10.06 o
 -12   0  16     1444.96     1298.29     33.02 o
 -10   0  16       73.56      104.10     12.11 o
  -8   0  16      564.55      672.90     20.01 o
  -6   0  16       27.66       20.46     10.93 o
  -4   0  16      508.20      536.14     38.03 o
  -2   0  16       27.23       33.72     17.05 o
   0   0  16        0.52        0.19     17.80 o
 -31   1  16      125.39      113.17     10.26 o
 -29   1  16       91.88       99.13      9.70 o
 -27   1  16        2.41        0.00      5.93 o
 -25   1  16        8.94        2.62      6.19 o
 -23   1  16       19.17       10.80      7.13 o
 -21   1  16      358.94      369.09     13.14 o
 -19   1  16        0.15        0.00      5.11 o
 -17   1  16       25.95       19.80      6.26 o
 -15   1  16       90.39       77.99      7.65 o
 -13   1  16     1080.76     1124.05     21.77 o
 -11   1  16     2792.16     2817.96     35.56 o
  -9   1  16      396.36      355.85     11.33 o
  -7   1  16        1.06        0.00      5.57 o
  -5   1  16       24.88       12.36      8.43 o
  -3   1  16        0.01       18.05     10.82 o
  -1   1  16        1.14        0.00     11.09 o
   1   1  16        0.29        0.00     11.56 o
 -32   2  16        8.03        3.33      7.60 o
 -30   2  16      255.24      262.56     13.29 o
 -28   2  16       52.59       69.42      8.75 o
 -26   2  16      105.64      115.46      9.55 o
 -24   2  16      117.52      122.57      9.34 o
 -22   2  16      895.96      910.19     20.32 o
 -20   2  16      288.90      266.53     11.62 o
 -18   2  16       99.30      115.99      7.81 o
 -16   2  16       16.31       11.20      5.31 o
 -14   2  16      239.39      220.58      9.65 o
 -12   2  16      676.38      562.61     16.58 o
 -10   2  16      227.17      218.78     11.12 o
  -8   2  16       34.13       47.11      7.36 o
  -6   2  16       17.38       29.81      7.98 o
  -4   2  16        6.11       11.02     10.06 o
  -2   2  16        1.66       23.10     11.91 o
   0   2  16       74.74       60.50     19.01 o
 -31   3  16      154.62      163.87     11.98 o
 -29   3  16       27.44       31.34      7.93 o
 -27   3  16      242.98      272.15     12.84 o
 -25   3  16        0.03        0.00      5.80 o
 -23   3  16        0.21        0.00      5.45 o
 -21   3  16        2.88        3.41      5.41 o
 -19   3  16       48.06       40.44      6.19 o
 -17   3  16      191.65      188.27      9.23 o
 -15   3  16        9.01        3.54      5.20 o
 -13   3  16      113.14      113.64      7.94 o
 -11   3  16       47.31       47.36      6.30 o
  -9   3  16        4.45        5.58      5.99 o
  -7   3  16        0.72        0.00      5.85 o
  -5   3  16        4.54        4.27      9.82 o
  -3   3  16       39.67       53.33     14.67 o
  -1   3  16        0.02        6.53     11.66 o
 -30   4  16      203.66      224.02     13.01 o
 -28   4  16       11.36        9.94      7.06 o
 -26   4  16       32.57       34.40      7.94 o
 -24   4  16       20.73       10.95      6.19 o
 -22   4  16       35.15       22.46      6.08 o
 -20   4  16       53.04       30.03      6.46 o
 -18   4  16        0.02        0.00      5.05 o
 -16   4  16      262.69      283.98     11.06 o
 -14   4  16      199.49      186.43      9.37 o
 -12   4  16       52.83       74.38      7.27 o
 -10   4  16       79.88       70.42      9.62 o
  -8   4  16       66.81      111.36     16.49 o
  -6   4  16      139.59      133.52     12.20 o
  -4   4  16       11.43        5.66      7.80 o
  -2   4  16        1.32        5.30      9.34 o
   0   4  16       23.84       55.07     25.10 o
 -29   5  16      120.36      127.98     15.39 o
 -27   5  16      231.04      278.32     13.66 o
 -25   5  16      108.55      106.57      9.00 o
 -23   5  16       12.73       11.39      6.08 o
 -21   5  16        5.87        0.00      5.18 o
 -19   5  16      393.09      369.93     12.81 o
 -17   5  16       53.29       54.01      6.85 o
 -15   5  16       24.48       24.84      5.94 o
 -13   5  16        4.42        5.24      5.22 o
 -11   5  16       16.98       21.00      7.81 o
  -9   5  16        4.69        4.31      8.43 o
  -7   5  16       13.15        0.55      7.31 o
  -5   5  16        2.78       11.03      8.40 o
  -3   5  16        0.11        0.00      8.42 o
  -1   5  16        0.20        0.00     12.40 o
 -28   6  16       36.65       30.16      8.00 o
 -26   6  16       25.86       28.77      7.30 o
 -24   6  16       38.45       25.14      7.03 o
 -22   6  16      368.49      331.64     12.93 o
 -20   6  16       87.86       84.77      8.17 o
 -18   6  16       83.30       97.00      8.25 o
 -16   6  16      124.39      128.29      8.90 o
 -14   6  16      265.81      319.27     12.03 o
 -12   6  16       71.58       53.90     11.57 o
 -10   6  16       11.07       22.38      9.03 o
  -8   6  16        9.30       10.99      8.04 o
  -6   6  16       55.46       40.47     10.95 o
  -4   6  16       29.27       34.35     13.14 o
 -27   7  16       54.92       47.81     10.50 o
 -25   7  16       65.45       56.78      8.18 o
 -23   7  16        3.41        4.84      6.42 o
 -21   7  16       26.25       31.77      7.00 o
 -19   7  16        0.42        0.00      5.40 o
 -17   7  16       19.13        8.85      6.02 o
 -15   7  16        0.02        5.13      6.63 o
 -13   7  16       27.45       17.46      8.49 o
 -11   7  16      114.76      127.86     13.65 o
  -9   7  16       22.63       22.28      9.61 o
  -7   7  16        7.13        5.98      8.63 o
  -5   7  16       11.99       18.72     10.22 o
 -24   8  16       51.09       54.61      8.26 o
 -22   8  16      375.16      412.62     15.21 o
 -20   8  16       83.98       94.28      9.35 o
 -18   8  16       23.55       29.74      7.11 o
 -16   8  16       22.83       10.70      7.81 o
 -14   8  16       15.45       13.06      9.44 o
 -12   8  16       17.33       16.25     10.63 o
 -10   8  16       56.20       70.00     12.23 o
  -8   8  16        1.74        0.00      7.68 o
  -6   8  16        2.36        0.00     14.99 o
 -21   9  16      251.55      278.91     13.56 o
 -19   9  16      486.71      522.93     17.23 o
 -17   9  16       25.43       15.28      9.52 o
 -15   9  16        9.17       16.35      8.89 o
 -13   9  16        4.57        0.43      9.38 o
 -11   9  16       22.04       39.77     15.12 o
 -31   1  17      103.89       99.98     10.34 o
 -29   1  17        4.55        0.80      6.67 o
 -27   1  17      196.23      210.70     11.77 o
 -25   1  17       85.74       93.26      9.23 o
 -23   1  17       44.30       50.42      7.71 o
 -21   1  17       10.36       14.13      6.01 o
 -19   1  17       14.03        7.81      6.36 o
 -17   1  17       44.90       31.20      6.68 o
 -15   1  17       21.72       14.39      6.28 o
 -13   1  17       12.82       20.64      6.57 o
 -11   1  17        4.18        7.12      5.26 o
  -9   1  17      357.57      377.25     14.49 o
  -7   1  17       55.41       44.46     10.22 o
  -5   1  17        6.19        3.00     10.69 o
  -3   1  17       21.03        4.84     11.72 o
  -1   1  17        0.04        0.00     13.68 o
 -32   2  17      102.57      121.49     11.81 o
 -30   2  17        0.70        0.00      6.76 o
 -28   2  17      315.80      331.56     15.74 o
 -26   2  17       79.15       77.47      9.00 o
 -24   2  17      449.48      478.53     15.79 o
 -22   2  17       21.04       17.70      6.54 o
 -20   2  17       19.10       20.09      7.50 o
 -18   2  17      217.30      224.68     11.19 o
 -16   2  17       34.61       25.75      6.33 o
 -14   2  17       38.82       40.75      6.54 o
 -12   2  17       26.54       16.99      5.70 o
 -10   2  17       13.88        6.12      6.11 o
  -8   2  17        0.59        7.98      7.05 o
  -6   2  17       74.56       84.31     10.49 o
  -4   2  17       80.78       99.50     16.82 o
  -2   2  17        3.28        3.00     15.92 o
 -31   3  17        0.60        0.00      7.19 o
 -29   3  17       26.60       21.19      7.64 o
 -27   3  17       80.88       85.98     10.95 o
 -25   3  17      207.30      222.82     12.10 o
 -23   3  17      102.78       77.69      8.79 o
 -21   3  17       13.23        1.38      5.50 o
 -19   3  17      218.67      243.57     11.77 o
 -17   3  17      909.67      931.46     18.91 o
 -15   3  17       26.57       48.64      6.73 o
 -13   3  17      661.37      697.79     16.34 o
 -11   3  17       12.51       12.74      6.54 o
  -9   3  17      107.02       90.49     10.81 o
  -7   3  17        2.42       15.17      7.65 o
  -5   3  17       69.66       93.83     11.52 o
  -3   3  17       47.80       69.95     16.63 o
 -30   4  17       30.95       45.82      9.96 o
 -28   4  17       75.51       64.26      9.35 o
 -26   4  17        1.63        0.00      6.37 o
 -24   4  17       18.57        2.67      6.02 o
 -22   4  17       64.04       75.48      7.91 o
 -20   4  17      124.15      102.25      9.14 o
 -18   4  17       10.84       13.19      6.18 o
 -16   4  17        0.37        3.06      5.36 o
 -14   4  17        5.28        2.09      5.00 o
 -12   4  17       55.67       64.86      8.74 o
 -10   4  17       47.98       73.77     16.30 o
  -8   4  17      134.88      163.42     13.14 o
  -6   4  17       31.56        1.63      7.86 o
  -4   4  17       14.94        5.95      8.92 o
 -29   5  17       13.20        3.11      8.96 o
 -27   5  17        6.63        4.53      6.68 o
 -25   5  17        4.40        0.00      5.90 o
 -23   5  17        0.44        0.00      5.71 o
 -21   5  17      194.96      190.45     10.34 o
 -19   5  17        0.39        2.11      5.57 o
 -17   5  17       28.12       27.97      6.59 o
 -15   5  17        0.88        0.18      5.37 o
 -13   5  17      169.21      174.25     15.84 o
 -11   5  17       49.11       56.42     10.35 o
  -9   5  17       91.30       79.72     11.69 o
  -7   5  17        1.07       13.58      8.90 o
  -5   5  17        0.08       16.46     12.57 o
 -28   6  17       23.79       24.37      9.06 o
 -26   6  17       77.38       84.39     10.71 o
 -24   6  17        0.84        0.00      6.17 o
 -22   6  17        9.43        0.22      5.94 o
 -20   6  17       16.32       14.24      6.34 o
 -18   6  17        2.35        0.00      5.29 o
 -16   6  17        9.76        5.42      6.73 o
 -14   6  17      375.91      416.88     24.58 o
 -12   6  17      371.21      352.13     20.39 o
 -10   6  17       50.51       65.87     11.47 o
  -8   6  17       52.49       63.03     11.51 o
  -6   6  17        3.96        9.22      9.16 o
 -25   7  17      170.35      187.56     11.71 o
 -23   7  17       31.76       27.72      7.53 o
 -21   7  17       26.13       31.17      7.24 o
 -19   7  17        1.72        0.00      6.04 o
 -17   7  17       12.72       11.50      6.44 o
 -15   7  17       64.55       64.50     11.01 o
 -13   7  17      180.45      161.70     17.26 o
 -11   7  17       93.23       82.84     12.60 o
  -9   7  17      117.36      141.99     14.51 o
  -7   7  17       30.00       25.18     14.40 o
 -22   8  17       88.60      129.93     10.58 o
 -20   8  17      231.78      285.02     13.22 o
 -18   8  17       25.40       20.40     11.37 o
 -16   8  17       80.80       89.75     12.26 o
 -14   8  17       69.22       58.75     13.52 o
 -12   8  17       11.50       20.31      9.47 o
 -10   8  17       60.20       76.62     26.41 o
 -32   0  18        3.06       23.49     14.17 o
 -30   0  18      387.27      363.50     21.56 o
 -28   0  18       72.80       72.41     23.07 o
 -26   0  18       17.10        9.88      9.49 o
 -24   0  18       30.88       21.72     10.62 o
 -22   0  18      158.35      152.96     14.77 o
 -20   0  18      315.10      262.26     20.88 o
 -18   0  18       11.54        1.66      8.49 o
 -16   0  18     1437.30     1459.05     37.92 o
 -14   0  18     1088.01     1022.79     30.86 o
 -12   0  18      105.35       73.02     11.42 o
 -10   0  18       97.40      100.28     12.06 o
  -8   0  18        1.04        0.00     16.11 o
  -4   0  18       82.14      115.21     25.85 o
 -31   1  18       67.33       51.17      9.16 o
 -29   1  18       83.36       81.55      9.79 o
 -27   1  18       19.78       14.08      7.83 o
 -25   1  18      241.41      237.95     12.66 o
 -23   1  18       17.71        0.00      7.86 o
 -21   1  18       66.71       59.81      7.95 o
 -19   1  18      129.57      149.49     10.26 o
 -17   1  18      150.41      131.65      9.61 o
 -15   1  18      403.43      420.16     14.27 o
 -13   1  18       80.82       72.77      7.99 o
 -11   1  18       18.19       20.54      6.28 o
  -9   1  18       98.54       80.40      9.19 o
  -7   1  18       25.11       22.57     12.03 o
  -5   1  18        6.73       11.43     16.30 o
 -30   2  18       31.76       48.04      9.14 o
 -28   2  18       28.30       22.66      8.09 o
 -26   2  18      162.59      155.36     10.87 o
 -24   2  18       17.74       13.23      9.77 o
 -22   2  18        2.07        0.00      6.28 o
 -20   2  18       14.95       28.50      7.11 o
 -18   2  18      140.30      146.55      9.85 o
 -16   2  18      151.93      158.73      9.97 o
 -14   2  18        7.09        1.70      6.13 o
 -12   2  18       76.99       90.79      8.98 o
 -10   2  18       36.94       49.03      8.99 o
  -8   2  18      131.65      117.41     11.64 o
  -6   2  18       82.28       80.71     24.54 o
  -4   2  18       46.11       62.57     22.10 o
 -31   3  18       62.67       70.03     12.07 o
 -29   3  18        2.12        0.00      7.03 o
 -27   3  18        8.42        0.85      6.92 o
 -25   3  18       46.08       53.47      8.49 o
 -23   3  18       56.95       64.81      8.71 o
 -21   3  18        0.37        0.00      5.96 o
 -19   3  18        6.77        7.71      5.91 o
 -17   3  18       17.19       12.16      6.68 o
 -15   3  18       50.98       56.60      7.28 o
 -13   3  18       85.76       87.26      8.91 o
 -11   3  18        1.13        0.00      6.58 o
  -9   3  18       68.74       66.30     10.30 o
  -7   3  18       19.22       14.84      8.96 o
  -5   3  18        0.52        3.21     12.91 o
 -30   4  18      225.80      226.06     16.40 o
 -28   4  18        1.21        0.00      6.93 o
 -26   4  18      311.88      291.44     17.73 o
 -24   4  18      307.81      241.84     12.76 o
 -22   4  18       32.67       37.78      7.04 o
 -20   4  18       59.08       58.91      7.52 o
 -18   4  18       60.51       81.23      7.97 o
 -16   4  18       12.46        0.00      6.05 o
 -14   4  18        4.01        4.17      6.26 o
 -12   4  18       20.75        6.53      8.95 o
 -10   4  18       24.25       13.16      8.49 o
  -8   4  18       28.22       37.38     10.15 o
  -6   4  18        3.65        7.85     10.84 o
 -29   5  18       15.34        0.00      8.37 o
 -27   5  18       17.18        9.35      9.60 o
 -25   5  18      161.56      152.31     10.49 o
 -23   5  18       65.85       59.56      8.10 o
 -21   5  18        5.87        0.00      7.02 o
 -19   5  18       53.51       54.43      7.62 o
 -17   5  18       25.87       22.46      6.69 o
 -15   5  18       49.61       62.10      9.51 o
 -13   5  18      137.57      150.02     13.58 o
 -11   5  18        2.83        2.29      8.04 o
  -9   5  18        5.04        0.00     11.22 o
  -7   5  18       50.92       47.39     10.92 o
 -26   6  18        0.24        0.82      6.80 o
 -24   6  18       38.43       46.26      7.96 o
 -22   6  18       21.06       11.31      6.42 o
 -20   6  18       17.18       15.22      6.25 o
 -18   6  18        0.02        3.87      5.95 o
 -16   6  18       15.61        1.94      8.45 o
 -14   6  18       26.26       45.60     10.55 o
 -12   6  18       19.37        7.89     12.77 o
 -10   6  18        0.01        1.91      8.24 o
  -8   6  18        5.89        3.92      9.11 o
 -23   7  18       27.20       39.70      7.98 o
 -21   7  18       17.03       15.02      6.97 o
 -19   7  18       65.60       59.57      8.39 o
 -17   7  18       14.31       17.04      9.32 o
 -15   7  18       24.69       13.87      9.22 o
 -13   7  18        0.05        8.90      9.31 o
 -11   7  18       34.11       36.00     11.99 o
 -20   8  18        6.15        0.00      7.46 o
 -18   8  18        9.92       25.19     15.30 o
 -16   8  18      106.16      145.74     20.66 o
 -31   1  19        7.05        8.44     11.11 o
 -29   1  19       10.13       13.33      7.52 o
 -27   1  19        0.52        0.00      9.97 o
 -25   1  19        0.17        0.00      6.72 o
 -23   1  19       10.28       13.22      7.28 o
 -21   1  19      189.82      210.20     13.98 o
 -19   1  19       79.29       70.54     10.22 o
 -17   1  19        7.60        6.58      6.55 o
 -15   1  19      173.83      207.26     11.25 o
 -13   1  19      199.17      161.38     10.36 o
 -11   1  19        0.86        0.00      8.14 o
  -9   1  19        8.80        0.00     13.86 o
 -30   2  19       18.22        7.18      8.44 o
 -28   2  19        3.01        0.00      7.20 o
 -26   2  19        1.15        3.67      7.32 o
 -24   2  19       24.08       25.55      7.71 o
 -22   2  19       20.76        7.98      6.76 o
 -20   2  19        0.44        0.00      6.04 o
 -18   2  19       12.07        5.32      6.39 o
 -16   2  19        0.85        5.59      6.34 o
 -14   2  19       12.84       25.31      7.10 o
 -12   2  19       11.48        1.21      7.94 o
 -10   2  19       42.65       45.17      9.92 o
  -8   2  19       30.99       15.18     16.39 o
 -29   3  19      171.65      177.62     13.54 o
 -27   3  19       94.60       98.03     10.45 o
 -25   3  19      321.77      348.71     15.44 o
 -23   3  19       79.24       94.35     10.36 o
 -21   3  19       77.42       82.43      9.21 o
 -19   3  19       11.47        0.00      6.23 o
 -17   3  19      268.93      262.38     12.60 o
 -15   3  19      118.44      104.56      9.38 o
 -13   3  19      227.13      236.91     15.40 o
 -11   3  19      137.44      113.79     12.35 o
  -9   3  19        2.55       11.71      8.76 o
  -7   3  19       31.73       25.74     13.59 o
 -28   4  19       13.82       26.59      9.22 o
 -26   4  19        8.13       15.24      7.27 o
 -24   4  19       13.69        4.19      6.83 o
 -22   4  19       74.34       80.57     10.90 o
 -20   4  19        0.44        0.00      5.89 o
 -18   4  19       19.63       10.56      6.86 o
 -16   4  19      185.51      185.32     10.57 o
 -14   4  19        4.21       12.68      8.70 o
 -12   4  19        1.69        0.00      7.43 o
 -10   4  19       14.84       14.04      8.97 o
  -8   4  19        6.79        4.64      8.78 o
 -27   5  19       39.90       19.09      9.71 o
 -25   5  19        0.39        0.00      6.24 o
 -23   5  19       66.84       56.29      8.23 o
 -21   5  19      122.80      116.94      9.59 o
 -19   5  19        6.56       10.83      6.66 o
 -17   5  19       45.69       41.92      8.91 o
 -15   5  19        0.69       14.14      9.62 o
 -13   5  19       13.97        6.65      8.56 o
 -11   5  19        5.95        8.35      9.10 o
 -24   6  19        4.22        3.49      7.28 o
 -22   6  19       10.09        0.33      6.47 o
 -20   6  19        4.22        0.86      6.44 o
 -18   6  19       67.77       74.58      9.43 o
 -16   6  19       76.15       88.96     12.75 o
 -14   6  19        0.04        2.98      8.70 o
 -12   6  19       16.76       15.87     11.26 o
 -21   7  19        0.05        0.00      7.79 o
 -19   7  19       22.58       33.68     11.62 o
 -17   7  19        6.10        0.00     22.48 o
 -30   0  20      594.57      620.62     48.52 o
 -28   0  20       50.21       59.13     13.96 o
 -26   0  20        0.01        0.00      9.49 o
 -24   0  20      273.18      295.70     25.76 o
 -22   0  20       90.21       55.48     12.94 o
 -20   0  20       24.60       10.98     10.32 o
 -18   0  20        4.20        7.76      9.86 o
 -16   0  20        6.99        8.51      9.65 o
 -14   0  20      237.00      212.20     16.77 o
 -12   0  20        7.31        9.91     25.20 o
 -29   1  20      251.53      247.59     28.31 o
 -27   1  20        6.44        0.00      7.04 o
 -25   1  20       95.66      113.30     10.68 o
 -23   1  20        8.84        8.10      7.48 o
 -21   1  20       10.73        2.48      6.93 o
 -19   1  20        9.36        0.00      6.49 o
 -17   1  20       29.36       15.43      7.04 o
 -15   1  20       81.30       72.75      8.98 o
 -13   1  20       80.92       56.03     10.55 o
 -11   1  20        5.19        8.59     12.57 o
  -9   1  20        0.30        0.00     17.05 o
 -28   2  20       70.39       69.11     10.00 o
 -26   2  20       11.47       24.31      7.82 o
 -24   2  20      156.43      162.63     11.62 o
 -22   2  20        2.67        0.00      7.26 o
 -20   2  20       66.47       74.92      9.38 o
 -18   2  20       93.45       69.81      9.81 o
 -16   2  20       20.34       21.89      7.43 o
 -14   2  20       72.25       48.37     10.67 o
 -12   2  20       42.72       50.67     12.06 o
 -10   2  20        1.14       16.72     13.27 o
 -27   3  20       13.66        1.81      7.27 o
 -25   3  20        1.12        0.00      6.42 o
 -23   3  20       36.30       28.00      8.58 o
 -21   3  20       89.16       91.25      9.56 o
 -19   3  20       50.66       46.25      8.81 o
 -17   3  20        0.91        4.24      6.95 o
 -15   3  20        5.32        3.09      8.47 o
 -13   3  20        4.36       14.93     10.13 o
 -11   3  20        0.70        3.25      8.99 o
 -26   4  20        0.83        2.13      7.04 o
 -24   4  20        7.02        0.00      6.80 o
 -22   4  20        0.13        0.00      7.06 o
 -20   4  20       56.91       66.42      9.14 o
 -18   4  20        1.81        0.00      6.75 o
 -16   4  20       20.97       27.47     10.68 o
 -14   4  20        0.01        7.88      8.47 o
 -12   4  20        1.84       14.24     10.76 o
 -25   5  20       14.54        0.00      9.31 o
 -23   5  20       71.16       63.21     10.40 o
 -21   5  20       28.82       17.45      7.28 o
 -19   5  20      186.91      234.26     13.07 o
 -17   5  20       32.12       33.12     10.27 o
 -15   5  20        0.26       18.36     11.06 o
 -27   1  21        5.58        7.78     15.27 o
 -25   1  21        0.84        0.00      7.25 o
 -23   1  21        0.19        0.00      6.78 o
 -21   1  21       51.41       52.53      8.94 o
 -19   1  21       10.15        5.18      7.56 o
 -17   1  21       33.84       20.20      9.32 o
 -15   1  21       10.26        5.43      7.98 o
 -13   1  21        2.97       15.52     26.04 o
 -26   2  21       15.79       27.53     10.67 o
 -24   2  21       28.38       16.84      7.97 o
 -22   2  21      100.54       96.91     10.07 o
 -20   2  21       36.20       41.90      8.71 o
 -18   2  21        1.41        0.00      8.20 o
 -16   2  21        1.17        0.00      7.33 o
 -14   2  21        1.81        5.36     10.48 o
 -25   3  21       46.82       36.54     10.66 o
 -23   3  21        5.43        0.00      6.85 o
 -21   3  21       50.76       46.92      9.79 o
 -19   3  21        2.70        0.00      6.46 o
 -17   3  21       93.89       91.96     11.19 o
 -15   3  21       30.94       23.11     11.64 o
 -22   4  21        3.73        3.62      9.18 o
 -20   4  21       43.24       37.43     10.94 o
 -18   4  21       25.36       35.96     15.74 o
 -22   0  22       27.09       10.68     12.19 o
 -20   0  22       27.05       19.27     11.74 o
 -21   1  22       37.30       40.50      9.95 o
 
